# Supplementary material for: 5-Bromo-2,7-dimethyl-3-(3-methyl­phenyl­sulfon­yl)-1-benzo­furan
Source: Acta Crystallogr Sect E Struct Rep Online. 2014 Apr 16;70(Pt 5):o567. doi: 10.1107/S1600536814008149 (PMC4011232; doi:10.1107/S1600536814008149)
Supplement: Supplementary file 1 [file e-70-0o567-sup1.cif]

##############################################################################
#                                                                            #
# This CIF contains the data in a paper accepted for publication in          #
# Acta Crystallographica Section E. It conforms to the requirements of       #
# Notes for Authors for Acta Crystallographica Section E, and has been       #
# peer reviewed under the auspices of the IUCr Commission on Journals.       #
#                                                                            #
# Full details of the Crystallographic Information File format               #
# are given in the paper "The Crystallographic Information File (CIF):       #
# a New Standard Archive File for Crystallography" by S. R. Hall, F. H.      #
# Allen and I. D. Brown [Acta Cryst. (1991), A47, 655-685].                  #
#                                                                            #
# The current version of the core CIF dictionary is obtainable from          #
# ftp://ftp.iucr.org/pub/cif_core.dic.                                       #
#                                                                            #
# Software is freely available for graphical display of the structure(s)     #
# in this CIF. For information consult the CIF software page                 #
# http://www.iucr.org/resources/cif/software.                                #
#                                                                            #
# This file may be used for bona fide research purposes within the           #
# scientific community so long as proper attribution is given to the journal # 
# article from which it was obtained.                                        #
#                                                                            #
##############################################################################
data_I
_audit_creation_method     'form.cif (version 2.0)'
_journal_data_validation_number     ?
_journal_date_recd_electronic     2014-03-27
_journal_date_accepted     2014-04-11
_journal_name_full     'Acta Crystallographica, Section E'
_journal_year     2014
_journal_volume     70
_journal_issue      5
_journal_page_first     o567
_journal_page_last     o567
_journal_paper_category     QO
_journal_paper_doi     10.1107/S1600536814008149
_journal_coeditor_code     BH2497
_publ_contact_author_name     'Prof. Uk Lee'
_publ_contact_author_address
;
 Department of Chemistry, Pukyong National University, 599-1 Daeyeon 3-dong
 Nam-gu, Busan 608-737, Republic of Korea
;
_publ_contact_author_email     uklee@pknu.ac.kr
_publ_contact_author_fax     +82-51-629-5583
_publ_contact_author_phone     +82-51-629-5596
_publ_section_title
;
5-Bromo-2,7-dimethyl-3-(3-methylphenylsulfonyl)-1-benzofuran
;
loop_
    _publ_author_name
    _publ_author_address
    'Choi, Hong Dae'
;
Department of Chemistry
Dongeui University
San 24 Kaya-dong
Busanjin-gu
Busan 614-714
Republic of Korea
;
    'Seo, Pil Ja'
;
Department of Chemistry
Dongeui University
San 24 Kaya-dong
Busanjin-gu
Busan 614-714
Republic of Korea
;
    'Lee, Uk'
;
Department of Chemistry
Pukyong National University
599-1 Daeyeon 3-dong
Nam-gu
Busan 608-737
Republic of Korea
;
_publ_section_synopsis     .
_database_code_depnum_ccdc_archive     'CCDC 996711'
_chemical_name_systematic
;
5-Bromo-2,7-dimethyl-3-(3-methylphenylsulfonyl)-1-benzofuran
;
_chemical_name_common     ?
_chemical_formula_moiety     'C17 H15 Br O3 S'
_chemical_formula_sum     'C17 H15 Br O3 S'
_chemical_formula_iupac     'C17 H15 Br O3 S'
_chemical_formula_weight     379.26
_chemical_melting_point_gt     439
_chemical_melting_point_lt     438
_symmetry_cell_setting     monoclinic
_symmetry_space_group_name_H-M     'P 21/c'
_symmetry_space_group_name_Hall     '-P 2ybc'
loop_
    _symmetry_equiv_pos_as_xyz
    'x, y, z'
    '-x, y+1/2, -z+1/2'
    '-x, -y, -z'
    'x, -y-1/2, z-1/2'
_cell_length_a     8.8813(3)
_cell_length_b     6.5976(2)
_cell_length_c     26.5044(8)
_cell_angle_alpha     90.00
_cell_angle_beta     97.6350(10)
_cell_angle_gamma     90.00
_cell_volume     1539.26(8)
_cell_formula_units_Z     4
_cell_measurement_reflns_used     9774
_cell_measurement_theta_min     2.31
_cell_measurement_theta_max     28.24
_cell_measurement_temperature     296(2)
_exptl_crystal_description     'block'
_exptl_crystal_colour     'colourless'
_exptl_crystal_size_max     0.50
_exptl_crystal_size_mid     0.46
_exptl_crystal_size_min     0.15
_exptl_crystal_density_diffrn     1.637
_exptl_crystal_density_meas     ?
_exptl_crystal_density_method     'not measured'
_exptl_crystal_F_000     768
_exptl_absorpt_coefficient_mu     2.815
_exptl_absorpt_correction_type     multi-scan
_exptl_absorpt_process_details     '(<i>SADABS</i>; Bruker, 2009)'
_exptl_absorpt_correction_T_min     0.3794
_exptl_absorpt_correction_T_max     0.7457
_exptl_special_details     ?
_diffrn_ambient_temperature     296(2)
_diffrn_radiation_type     MoK\a
_diffrn_radiation_wavelength     0.71073
_diffrn_radiation_source     'rotating anode'
_diffrn_radiation_monochromator     'graphite multilayer'
_diffrn_measurement_device_type     'Bruker SMART APEXII CCD'
_diffrn_measurement_method     '\f and \w scans'
_diffrn_detector_area_resol_mean     10.0
_diffrn_reflns_number     26392
_diffrn_reflns_av_R_equivalents     0.0434
_diffrn_reflns_av_sigmaI/netI     0.0289
_diffrn_reflns_theta_min     1.55
_diffrn_reflns_theta_max     28.33
_diffrn_reflns_theta_full     28.33
_diffrn_measured_fraction_theta_max     1.000
_diffrn_measured_fraction_theta_full     1.000
_diffrn_reflns_limit_h_min     -11
_diffrn_reflns_limit_h_max     11
_diffrn_reflns_limit_k_min     -8
_diffrn_reflns_limit_k_max     8
_diffrn_reflns_limit_l_min     -35
_diffrn_reflns_limit_l_max     35
_diffrn_standards_number     0
_diffrn_standards_interval_count     ?
_diffrn_standards_interval_time     ?
_diffrn_standards_decay_%     ?
_refine_special_details     ?
_reflns_number_total     3831
_reflns_number_gt     3188
_reflns_threshold_expression     I>2\s(I)
_refine_ls_structure_factor_coef     Fsqd
_refine_ls_matrix_type     full
_refine_ls_R_factor_all     0.0414
_refine_ls_R_factor_gt     0.0307
_refine_ls_wR_factor_gt     0.0746
_refine_ls_wR_factor_ref     0.0805
_refine_ls_goodness_of_fit_ref     1.065
_refine_ls_restrained_S_all     1.065
_refine_ls_number_reflns     3831
_refine_ls_number_parameters     202
_refine_ls_number_restraints     0
_refine_ls_hydrogen_treatment     constr
_refine_ls_weighting_scheme     calc
_refine_ls_weighting_details
         'calc w=1/[\s^2^(Fo^2^)+(0.0364P)^2^+0.7777P] where P=(Fo^2^+2Fc^2^)/3'
_atom_sites_solution_hydrogens     difmap
_atom_sites_solution_primary     direct
_atom_sites_solution_secondary     difmap
_refine_ls_shift/su_max     0.002
_refine_ls_shift/su_mean     0.000
_refine_diff_density_max     0.555
_refine_diff_density_min     -0.445
_refine_ls_extinction_method     none
_refine_ls_extinction_coef     ?
loop_
    _atom_type_symbol
    _atom_type_description
    _atom_type_scat_dispersion_real
    _atom_type_scat_dispersion_imag
    _atom_type_scat_source
    'C' 'C' 0.0033 0.0016
                         'International Tables Vol C Tables 4.2.6.8 and 6.1.1.4'
    'H' 'H' 0.0000 0.0000
                         'International Tables Vol C Tables 4.2.6.8 and 6.1.1.4'
    'O' 'O' 0.0106 0.0060
                         'International Tables Vol C Tables 4.2.6.8 and 6.1.1.4'
    'S' 'S' 0.1246 0.1234
                         'International Tables Vol C Tables 4.2.6.8 and 6.1.1.4'
    'Br' 'Br' -0.2901 2.4595
                         'International Tables Vol C Tables 4.2.6.8 and 6.1.1.4'
_computing_data_collection     '<i>APEX2</i> (Bruker, 2009)'
_computing_cell_refinement     '<i>SAINT</i> (Bruker, 2009)'
_computing_data_reduction     '<i>SAINT</i> (Bruker, 2009)'
_computing_structure_solution     '<i>SHELXS97</i> (Sheldrick, 2008)'
_computing_structure_refinement     '<i>SHELXL97</i> (Sheldrick, 2008)'
_computing_molecular_graphics
;
<i>ORTEP-3 for Windows</i> (Farrugia, 2012) and
<i>DIAMOND</i> (Brandenburg, 1998)
;
_computing_publication_material     '<i>SHELXL97</i> (Sheldrick, 2008)'
loop_
    _atom_site_type_symbol
    _atom_site_label
    _atom_site_fract_x
    _atom_site_fract_y
    _atom_site_fract_z
    _atom_site_U_iso_or_equiv
    _atom_site_adp_type
    _atom_site_calc_flag
    _atom_site_refinement_flags
    _atom_site_occupancy
    _atom_site_symmetry_multiplicity
    _atom_site_disorder_assembly
    _atom_site_disorder_group
    Br Br1 0.46068(3) 0.80654(4) 0.428686(8) 0.04118(9) Uani d . 1 2 . .
    S S1 0.26202(5) 0.72154(8) 0.641971(18) 0.02783(11) Uani d . 1 2 . .
    O O1 0.09711(16) 0.2852(2) 0.55049(5) 0.0314(3) Uani d . 1 2 . .
    O O2 0.27849(16) 0.9169(2) 0.61959(5) 0.0352(3) Uani d . 1 2 . .
    O O3 0.16243(16) 0.7009(3) 0.68033(6) 0.0380(4) Uani d . 1 2 . .
    C C1 0.2041(2) 0.5514(3) 0.59334(7) 0.0284(4) Uani d . 1 2 . .
    C C2 0.2454(2) 0.5613(3) 0.54261(7) 0.0277(4) Uani d . 1 2 . .
    C C3 0.3313(2) 0.6908(3) 0.51640(7) 0.0305(4) Uani d . 1 2 . .
    H H3 0.3777 0.8062 0.5314 0.037 Uiso calc R 1 2 . .
    C C4 0.3435(2) 0.6375(4) 0.46673(7) 0.0318(4) Uani d . 1 2 . .
    C C5 0.2756(2) 0.4660(4) 0.44286(7) 0.0347(5) Uani d . 1 2 . .
    H H5 0.2888 0.4380 0.4093 0.042 Uiso calc R 1 2 . .
    C C6 0.1884(2) 0.3360(3) 0.46849(8) 0.0325(4) Uani d . 1 2 . .
    C C7 0.1763(2) 0.3932(3) 0.51806(7) 0.0291(4) Uani d . 1 2 . .
    C C8 0.1157(2) 0.3850(3) 0.59611(7) 0.0302(4) Uani d . 1 2 . .
    C C9 0.1153(3) 0.1474(4) 0.44553(8) 0.0415(5) Uani d . 1 2 . .
    H H9A 0.1709 0.0312 0.4596 0.062 Uiso calc R 1 2 . .
    H H9B 0.1157 0.1499 0.4093 0.062 Uiso calc R 1 2 . .
    H H9C 0.0125 0.1399 0.4529 0.062 Uiso calc R 1 2 . .
    C C10 0.0370(3) 0.2911(3) 0.63612(9) 0.0368(5) Uani d . 1 2 . .
    H H10A 0.0463 0.3777 0.6655 0.055 Uiso calc R 1 2 . .
    H H10B 0.0821 0.1619 0.6454 0.055 Uiso calc R 1 2 . .
    H H10C -0.0685 0.2730 0.6235 0.055 Uiso calc R 1 2 . .
    C C11 0.4444(2) 0.6401(3) 0.66941(7) 0.0283(4) Uani d . 1 2 . .
    C C12 0.5609(2) 0.7803(3) 0.67428(7) 0.0314(4) Uani d . 1 2 . .
    H H12 0.5452 0.9090 0.6603 0.038 Uiso calc R 1 2 . .
    C C13 0.7026(2) 0.7273(4) 0.70039(8) 0.0389(5) Uani d . 1 2 . .
    C C14 0.7213(3) 0.5329(4) 0.71966(8) 0.0461(6) Uani d . 1 2 . .
    H H14 0.8152 0.4950 0.7369 0.055 Uiso calc R 1 2 . .
    C C15 0.6045(3) 0.3937(4) 0.71410(8) 0.0444(6) Uani d . 1 2 . .
    H H15 0.6208 0.2638 0.7274 0.053 Uiso calc R 1 2 . .
    C C16 0.4631(2) 0.4458(4) 0.68888(8) 0.0367(5) Uani d . 1 2 . .
    H H16 0.3834 0.3533 0.6852 0.044 Uiso calc R 1 2 . .
    C C17 0.8290(2) 0.8819(5) 0.70728(10) 0.0535(7) Uani d . 1 2 . .
    H H17A 0.8362 0.9388 0.7409 0.080 Uiso calc R 1 2 . .
    H H17B 0.8078 0.9877 0.6825 0.080 Uiso calc R 1 2 . .
    H H17C 0.9233 0.8176 0.7029 0.080 Uiso calc R 1 2 . .
loop_
    _atom_site_aniso_label
    _atom_site_aniso_U_11
    _atom_site_aniso_U_22
    _atom_site_aniso_U_33
    _atom_site_aniso_U_12
    _atom_site_aniso_U_13
    _atom_site_aniso_U_23
    Br1 0.04301(14) 0.04977(17) 0.03230(13) 0.01099(10) 0.01067(9) 0.00424(9)
    S1 0.0264(2) 0.0325(3) 0.0236(2) 0.00823(19) -0.00028(17) -0.00524(18)
    O1 0.0345(7) 0.0306(8) 0.0276(7) 0.0047(6) -0.0014(6) -0.0037(6)
    O2 0.0379(7) 0.0294(8) 0.0352(8) 0.0090(6) -0.0061(6) -0.0033(6)
    O3 0.0309(7) 0.0511(11) 0.0329(8) 0.0049(7) 0.0072(6) -0.0131(7)
    C1 0.0293(9) 0.0319(11) 0.0229(9) 0.0079(8) -0.0007(7) -0.0030(7)
    C2 0.0272(9) 0.0315(11) 0.0228(9) 0.0105(8) -0.0028(7) -0.0035(7)
    C3 0.0295(9) 0.0333(12) 0.0276(9) 0.0086(8) -0.0002(7) -0.0019(8)
    C4 0.0314(9) 0.0382(12) 0.0255(9) 0.0132(8) 0.0027(7) 0.0025(8)
    C5 0.0359(10) 0.0439(13) 0.0230(9) 0.0166(9) -0.0016(8) -0.0055(8)
    C6 0.0328(10) 0.0336(12) 0.0288(10) 0.0137(8) -0.0049(8) -0.0061(8)
    C7 0.0295(9) 0.0304(11) 0.0253(9) 0.0100(8) -0.0033(7) -0.0012(8)
    C8 0.0317(9) 0.0304(11) 0.0271(9) 0.0100(8) -0.0012(7) -0.0028(8)
    C9 0.0484(12) 0.0394(13) 0.0332(11) 0.0111(10) -0.0072(9) -0.0118(9)
    C10 0.0409(11) 0.0353(13) 0.0343(11) 0.0029(9) 0.0052(9) -0.0013(9)
    C11 0.0283(9) 0.0390(11) 0.0174(8) 0.0115(8) 0.0025(7) -0.0011(7)
    C12 0.0287(9) 0.0419(13) 0.0239(9) 0.0067(8) 0.0044(7) -0.0019(8)
    C13 0.0285(10) 0.0651(16) 0.0235(9) 0.0108(10) 0.0057(8) -0.0055(10)
    C14 0.0348(11) 0.0774(19) 0.0253(10) 0.0247(12) 0.0005(8) 0.0031(11)
    C15 0.0542(13) 0.0508(15) 0.0275(10) 0.0248(12) 0.0033(10) 0.0101(10)
    C16 0.0405(11) 0.0430(13) 0.0266(9) 0.0113(9) 0.0050(8) 0.0036(9)
    C17 0.0263(10) 0.086(2) 0.0482(14) 0.0016(12) 0.0042(9) -0.0118(14)
_geom_special_details     ?
loop_
    _geom_bond_atom_site_label_1
    _geom_bond_atom_site_label_2
    _geom_bond_site_symmetry_2
    _geom_bond_distance
    _geom_bond_publ_flag
    Br1 C4 . 1.903(2) ?
    Br1 O2 3_676 3.3350(16) ?
    S1 O2 . 1.4341(17) ?
    S1 O3 . 1.4400(15) ?
    S1 C1 . 1.735(2) ?
    S1 C11 . 1.7687(19) ?
    O1 C8 . 1.368(2) ?
    O1 C7 . 1.379(3) ?
    C1 C8 . 1.358(3) ?
    C1 C2 . 1.441(3) ?
    C2 C7 . 1.387(3) ?
    C2 C3 . 1.391(3) ?
    C3 C4 . 1.381(3) ?
    C3 H3 . 0.9300 ?
    C4 C5 . 1.394(3) ?
    C5 C6 . 1.392(3) ?
    C5 H5 . 0.9300 ?
    C6 C7 . 1.385(3) ?
    C6 C9 . 1.495(3) ?
    C8 C10 . 1.481(3) ?
    C9 H9A . 0.9600 ?
    C9 H9B . 0.9600 ?
    C9 H9C . 0.9600 ?
    C10 H10A . 0.9600 ?
    C10 H10B . 0.9600 ?
    C10 H10C . 0.9600 ?
    C11 C12 . 1.381(3) ?
    C11 C16 . 1.383(3) ?
    C12 C13 . 1.398(3) ?
    C12 H12 . 0.9300 ?
    C13 C14 . 1.382(4) ?
    C13 C17 . 1.510(4) ?
    C14 C15 . 1.379(4) ?
    C14 H14 . 0.9300 ?
    C15 C16 . 1.385(3) ?
    C15 H15 . 0.9300 ?
    C16 H16 . 0.9300 ?
    C17 H17A . 0.9600 ?
    C17 H17B . 0.9600 ?
    C17 H17C . 0.9600 ?
loop_
    _geom_angle_atom_site_label_1
    _geom_angle_atom_site_label_2
    _geom_angle_atom_site_label_3
    _geom_angle_site_symmetry_1
    _geom_angle_site_symmetry_3
    _geom_angle
    _geom_angle_publ_flag
    C4 Br1 O2 . 3_676 168.67(6) ?
    O2 S1 O3 . . 118.89(9) ?
    O2 S1 C1 . . 108.10(9) ?
    O3 S1 C1 . . 108.30(10) ?
    O2 S1 C11 . . 107.76(10) ?
    O3 S1 C11 . . 107.20(9) ?
    C1 S1 C11 . . 105.88(9) ?
    C8 O1 C7 . . 106.91(16) ?
    C8 C1 C2 . . 107.93(17) ?
    C8 C1 S1 . . 126.84(15) ?
    C2 C1 S1 . . 125.22(16) ?
    C7 C2 C3 . . 119.64(18) ?
    C7 C2 C1 . . 104.47(18) ?
    C3 C2 C1 . . 135.88(19) ?
    C4 C3 C2 . . 115.9(2) ?
    C4 C3 H3 . . 122.0 ?
    C2 C3 H3 . . 122.0 ?
    C3 C4 C5 . . 123.7(2) ?
    C3 C4 Br1 . . 118.26(17) ?
    C5 C4 Br1 . . 117.99(15) ?
    C6 C5 C4 . . 120.94(18) ?
    C6 C5 H5 . . 119.5 ?
    C4 C5 H5 . . 119.5 ?
    C7 C6 C5 . . 114.4(2) ?
    C7 C6 C9 . . 122.0(2) ?
    C5 C6 C9 . . 123.63(19) ?
    O1 C7 C6 . . 124.08(19) ?
    O1 C7 C2 . . 110.57(16) ?
    C6 C7 C2 . . 125.3(2) ?
    C1 C8 O1 . . 110.12(17) ?
    C1 C8 C10 . . 135.10(19) ?
    O1 C8 C10 . . 114.78(19) ?
    C6 C9 H9A . . 109.5 ?
    C6 C9 H9B . . 109.5 ?
    H9A C9 H9B . . 109.5 ?
    C6 C9 H9C . . 109.5 ?
    H9A C9 H9C . . 109.5 ?
    H9B C9 H9C . . 109.5 ?
    C8 C10 H10A . . 109.5 ?
    C8 C10 H10B . . 109.5 ?
    H10A C10 H10B . . 109.5 ?
    C8 C10 H10C . . 109.5 ?
    H10A C10 H10C . . 109.5 ?
    H10B C10 H10C . . 109.5 ?
    C12 C11 C16 . . 122.29(19) ?
    C12 C11 S1 . . 117.95(16) ?
    C16 C11 S1 . . 119.54(17) ?
    C11 C12 C13 . . 119.5(2) ?
    C11 C12 H12 . . 120.2 ?
    C13 C12 H12 . . 120.2 ?
    C14 C13 C12 . . 118.1(2) ?
    C14 C13 C17 . . 122.1(2) ?
    C12 C13 C17 . . 119.8(2) ?
    C15 C14 C13 . . 121.8(2) ?
    C15 C14 H14 . . 119.1 ?
    C13 C14 H14 . . 119.1 ?
    C14 C15 C16 . . 120.5(2) ?
    C14 C15 H15 . . 119.8 ?
    C16 C15 H15 . . 119.8 ?
    C11 C16 C15 . . 117.8(2) ?
    C11 C16 H16 . . 121.1 ?
    C15 C16 H16 . . 121.1 ?
    C13 C17 H17A . . 109.5 ?
    C13 C17 H17B . . 109.5 ?
    H17A C17 H17B . . 109.5 ?
    C13 C17 H17C . . 109.5 ?
    H17A C17 H17C . . 109.5 ?
    H17B C17 H17C . . 109.5 ?
loop_
    _geom_torsion_atom_site_label_1
    _geom_torsion_atom_site_label_2
    _geom_torsion_atom_site_label_3
    _geom_torsion_atom_site_label_4
    _geom_torsion_site_symmetry_1
    _geom_torsion_site_symmetry_2
    _geom_torsion_site_symmetry_3
    _geom_torsion_site_symmetry_4
    _geom_torsion
    _geom_torsion_publ_flag
    O2 S1 C1 C8 . . . . -149.32(17) ?
    O3 S1 C1 C8 . . . . -19.3(2) ?
    C11 S1 C1 C8 . . . . 95.42(18) ?
    O2 S1 C1 C2 . . . . 32.05(18) ?
    O3 S1 C1 C2 . . . . 162.10(16) ?
    C11 S1 C1 C2 . . . . -83.20(18) ?
    C8 C1 C2 C7 . . . . -0.2(2) ?
    S1 C1 C2 C7 . . . . 178.62(14) ?
    C8 C1 C2 C3 . . . . 180.0(2) ?
    S1 C1 C2 C3 . . . . -1.2(3) ?
    C7 C2 C3 C4 . . . . -1.2(3) ?
    C1 C2 C3 C4 . . . . 178.6(2) ?
    C2 C3 C4 C5 . . . . 0.1(3) ?
    C2 C3 C4 Br1 . . . . -179.53(13) ?
    O2 Br1 C4 C3 3_676 . . . 58.1(4) ?
    O2 Br1 C4 C5 3_676 . . . -121.5(3) ?
    C3 C4 C5 C6 . . . . 0.4(3) ?
    Br1 C4 C5 C6 . . . . -179.97(15) ?
    C4 C5 C6 C7 . . . . 0.2(3) ?
    C4 C5 C6 C9 . . . . -178.61(19) ?
    C8 O1 C7 C6 . . . . 177.97(18) ?
    C8 O1 C7 C2 . . . . 0.0(2) ?
    C5 C6 C7 O1 . . . . -179.12(17) ?
    C9 C6 C7 O1 . . . . -0.3(3) ?
    C5 C6 C7 C2 . . . . -1.5(3) ?
    C9 C6 C7 C2 . . . . 177.39(19) ?
    C3 C2 C7 O1 . . . . 179.96(16) ?
    C1 C2 C7 O1 . . . . 0.1(2) ?
    C3 C2 C7 C6 . . . . 2.0(3) ?
    C1 C2 C7 C6 . . . . -177.80(18) ?
    C2 C1 C8 O1 . . . . 0.2(2) ?
    S1 C1 C8 O1 . . . . -178.57(14) ?
    C2 C1 C8 C10 . . . . -179.5(2) ?
    S1 C1 C8 C10 . . . . 1.7(3) ?
    C7 O1 C8 C1 . . . . -0.2(2) ?
    C7 O1 C8 C10 . . . . 179.60(16) ?
    O2 S1 C11 C12 . . . . 12.15(17) ?
    O3 S1 C11 C12 . . . . -116.91(15) ?
    C1 S1 C11 C12 . . . . 127.64(16) ?
    O2 S1 C11 C16 . . . . -173.10(15) ?
    O3 S1 C11 C16 . . . . 57.84(18) ?
    C1 S1 C11 C16 . . . . -57.62(18) ?
    C16 C11 C12 C13 . . . . -1.1(3) ?
    S1 C11 C12 C13 . . . . 173.54(15) ?
    C11 C12 C13 C14 . . . . 1.2(3) ?
    C11 C12 C13 C17 . . . . -178.06(19) ?
    C12 C13 C14 C15 . . . . -0.6(3) ?
    C17 C13 C14 C15 . . . . 178.7(2) ?
    C13 C14 C15 C16 . . . . -0.3(3) ?
    C12 C11 C16 C15 . . . . 0.2(3) ?
    S1 C11 C16 C15 . . . . -174.34(15) ?
    C14 C15 C16 C11 . . . . 0.5(3) ?
loop_
    _geom_hbond_atom_site_label_D
    _geom_hbond_atom_site_label_H
    _geom_hbond_atom_site_label_A
    _geom_hbond_site_symmetry_A
    _geom_hbond_distance_DH
    _geom_hbond_distance_HA
    _geom_hbond_distance_DA
    _geom_hbond_angle_DHA
    C10 H10B O2 1_545 0.96 2.54 3.338(3) 140.9
    C17 H17C O3 1_655 0.96 2.41 3.357(3) 169.8
_iucr_refine_instructions_details
;
TITL 1247 IN P2(1)/C
CELL  0.71073  8.88130  6.59760 26.50440 90.00000 97.63500 90.00000
ZERR 4  0.00030  0.00020  0.00080  0.00000  0.00100  0.00000
LATT 1
SYMM -X, Y+ 0.50000, -Z+ 0.50000
SFAC C H O S BR
UNIT 68 60 12 4 4
TEMP 23
SIZE 0.15 0.46 0.50
L.S. 15
BOND
ACTA
CONF
EQIV $1 x, -1+y, z
EQIV $2 1+x, y, z
EQIV $3 1-x, 2-y, 1-z
HTAB C10 O2_$1
HTAB C17 O3_$2
BIND BR1 O2_$3
MPLA 9 C1 C2 C3 C4 C5 C6 C7 O1 C8
MPLA 6 C11 C12 C13 C14 C15 C16
BOND $H
FMAP 2
PLAN 20
WGHT    0.036400    0.777700
FVAR       0.11250
MOLE   1
BR1   5    0.460679    0.806536    0.428686    11.00000    0.04301    0.04977 =
         0.03230    0.00424    0.01067    0.01099
S1    4    0.262020    0.721539    0.641971    11.00000    0.02643    0.03245 =
         0.02363   -0.00524   -0.00028    0.00823
O1    3    0.097107    0.285195    0.550487    11.00000    0.03449    0.03060 =
         0.02764   -0.00372   -0.00139    0.00469
O2    3    0.278492    0.916851    0.619594    11.00000    0.03786    0.02941 =
         0.03523   -0.00326   -0.00613    0.00903
O3    3    0.162434    0.700855    0.680333    11.00000    0.03095    0.05107 =
         0.03285   -0.01313    0.00723    0.00488
C1    1    0.204121    0.551386    0.593342    11.00000    0.02929    0.03193 =
         0.02291   -0.00299   -0.00072    0.00790
C2    1    0.245407    0.561267    0.542610    11.00000    0.02722    0.03152 =
         0.02277   -0.00352   -0.00284    0.01054
C3    1    0.331329    0.690764    0.516399    11.00000    0.02952    0.03331 =
         0.02763   -0.00191   -0.00017    0.00862
AFIX  43
H3    2    0.377733    0.806208    0.531421    11.00000   -1.20000
AFIX   0
C4    1    0.343513    0.637468    0.466734    11.00000    0.03136    0.03818 =
         0.02555    0.00247    0.00273    0.01320
C5    1    0.275601    0.465965    0.442862    11.00000    0.03586    0.04386 =
         0.02297   -0.00545   -0.00156    0.01665
AFIX  43
H5    2    0.288765    0.438015    0.409335    11.00000   -1.20000
AFIX   0
C6    1    0.188368    0.335953    0.468491    11.00000    0.03282    0.03357 =
         0.02878   -0.00611   -0.00488    0.01373
C7    1    0.176299    0.393217    0.518063    11.00000    0.02952    0.03043 =
         0.02533   -0.00125   -0.00330    0.01005
C8    1    0.115660    0.384979    0.596115    11.00000    0.03175    0.03038 =
         0.02715   -0.00280   -0.00117    0.01000
C9    1    0.115340    0.147374    0.445534    11.00000    0.04844    0.03939 =
         0.03323   -0.01177   -0.00723    0.01105
AFIX 137
H9A   2    0.170897    0.031201    0.459635    11.00000   -1.50000
H9B   2    0.115696    0.149933    0.409336    11.00000   -1.50000
H9C   2    0.012521    0.139865    0.452888    11.00000   -1.50000
AFIX   0
C10   1    0.036962    0.291134    0.636125    11.00000    0.04088    0.03533 =
         0.03433   -0.00132    0.00518    0.00293
AFIX 137
H10A  2    0.046345    0.377708    0.665487    11.00000   -1.50000
H10B  2    0.082079    0.161887    0.645366    11.00000   -1.50000
H10C  2   -0.068549    0.272977    0.623457    11.00000   -1.50000
AFIX   0
C11   1    0.444384    0.640057    0.669413    11.00000    0.02833    0.03903 =
         0.01745   -0.00107    0.00255    0.01152
C12   1    0.560931    0.780262    0.674277    11.00000    0.02870    0.04190 =
         0.02385   -0.00186    0.00442    0.00668
AFIX  43
H12   2    0.545216    0.909003    0.660274    11.00000   -1.20000
AFIX   0
C13   1    0.702627    0.727298    0.700387    11.00000    0.02847    0.06515 =
         0.02353   -0.00548    0.00567    0.01079
C14   1    0.721255    0.532942    0.719660    11.00000    0.03475    0.07740 =
         0.02525    0.00312    0.00053    0.02469
AFIX  43
H14   2    0.815163    0.495043    0.736860    11.00000   -1.20000
AFIX   0
C15   1    0.604478    0.393684    0.714096    11.00000    0.05425    0.05080 =
         0.02752    0.01011    0.00334    0.02482
AFIX  43
H15   2    0.620751    0.263839    0.727362    11.00000   -1.20000
AFIX   0
C16   1    0.463087    0.445815    0.688884    11.00000    0.04047    0.04304 =
         0.02662    0.00360    0.00503    0.01129
AFIX  43
H16   2    0.383379    0.353296    0.685170    11.00000   -1.20000
AFIX   0
C17   1    0.828972    0.881924    0.707284    11.00000    0.02626    0.08570 =
         0.04818   -0.01179    0.00419    0.00163
AFIX 137
H17A  2    0.836160    0.938826    0.740855    11.00000   -1.50000
H17B  2    0.807784    0.987682    0.682480    11.00000   -1.50000
H17C  2    0.923322    0.817598    0.702904    11.00000   -1.50000
HKLF 4
REM  1247 IN P2(1)/C
REM R1 =  0.0307 for   3188 Fo > 4sig(Fo)  and  0.0414 for all   3831 data
REM    202 parameters refined using      0 restraints
END
WGHT      0.0364      0.7776
REM Highest difference peak  0.555,  deepest hole -0.445,  1-sigma level  0.071
Q1    1   0.4037  0.9016  0.4297  11.00000  0.05    0.55
Q2    1   0.5274  0.8562  0.4211  11.00000  0.05    0.42
Q3    1   0.2236  0.4856  0.5281  11.00000  0.05    0.33
Q4    1   0.5271  0.4582  0.7074  11.00000  0.05    0.33
Q5    1   0.4221  0.7008  0.4203  11.00000  0.05    0.32
Q6    1   0.2257  0.5711  0.5687  11.00000  0.05    0.31
Q7    1   0.1413  0.4975  0.5981  11.00000  0.05    0.29
Q8    1   0.6684  0.4461  0.7004  11.00000  0.05    0.28
Q9    1   0.4742  0.8810  0.4612  11.00000  0.05    0.26
Q10   1   0.1974  0.3465  0.4965  11.00000  0.05    0.26
Q11   1   0.4920  0.8275  0.4594  11.00000  0.05    0.26
Q12   1   0.4901  0.7167  0.6789  11.00000  0.05    0.26
Q13   1   0.2319  0.6110  0.6128  11.00000  0.05    0.25
Q14   1   0.4670  0.5229  0.6692  11.00000  0.05    0.25
Q15   1   0.4470  0.5691  0.6888  11.00000  0.05    0.25
Q16   1   0.3961  0.8022  0.4004  11.00000  0.05    0.25
Q17   1   0.3776  0.6665  0.6598  11.00000  0.05    0.24
Q18   1   0.7566  0.8003  0.7013  11.00000  0.05    0.24
Q19   1   0.2203  0.4184  0.4590  11.00000  0.05    0.24
Q20   1   0.2491  1.0190  0.6264  11.00000  0.05    0.23
;
