# Supplementary material for: 5-Bromo-2,7-dimethyl-3-(3-methyl­phenyl­sulfon­yl)-1-benzo­furan
Source: Acta Crystallogr Sect E Struct Rep Online. 2014 Apr 16;70(Pt 5):o567. doi: 10.1107/S1600536814008149 (PMC4011232; doi:10.1107/S1600536814008149)
Supplement: Supplementary file 2 [file e-70-0o567-Isup2.hkl]

# 
# h,k,l, Fc-squared, Fo-squared, sigma(Fo-squared) and status flag 
# 
data_I
_shelx_title ' 1247 IN P2(1)/C' 
_shelx_refln_list_code          4 
_shelx_F_calc_maximum      279.80 
_exptl_crystal_F_000       768.00 
_reflns_d_resolution_high  0.7488 
 
loop_ 
 _symmetry_equiv_pos_as_xyz 
 'x, y, z' 
 '-x, y+1/2, -z+1/2' 
 '-x, -y, -z' 
 'x, -y-1/2, z-1/2' 
 
_cell_length_a     8.8813 
_cell_length_b     6.5976 
_cell_length_c    26.5044 
_cell_angle_alpha  90.000 
_cell_angle_beta   97.635 
_cell_angle_gamma  90.000 
 
_shelx_F_squared_multiplier     1.000 
 
loop_ 
 _refln_index_h 
 _refln_index_k 
 _refln_index_l 
 _refln_F_squared_calc 
 _refln_F_squared_meas 
 _refln_F_squared_sigma 
 _refln_observed_status 
   1   0   0    12707.19    12820.53    223.28 o 
   2   0   0     1589.36     1825.04     35.14 o 
   3   0   0    12079.14    12840.66    241.91 o 
   4   0   0     4954.92     4952.25     98.32 o 
   5   0   0     2860.66     2675.08     52.12 o 
   6   0   0      274.90      292.11      8.59 o 
   7   0   0     1797.68     1761.85     36.08 o 
   8   0   0      253.91      256.97      9.18 o 
   9   0   0       33.44       52.92      9.40 o 
  10   0   0      812.41      838.75     29.33 o 
  11   0   0     1458.02     1511.25     50.97 o 
   1   1   0     3257.16     3531.18     71.95 o 
   2   1   0    22683.00    23562.18    297.69 o 
   3   1   0      332.70      332.54      4.92 o 
   4   1   0     4136.73     4402.53     58.61 o 
   5   1   0     5398.12     5471.33     78.74 o 
   6   1   0     2787.62     2683.84     37.11 o 
   7   1   0      724.18      718.04     12.53 o 
   8   1   0      496.18      491.59     11.04 o 
   9   1   0     1776.91     1786.89     30.48 o 
  10   1   0      353.59      356.59     13.42 o 
  11   1   0      134.45      121.34     12.36 o 
   0   2   0    23420.90    16929.33    931.48 o 
   1   2   0     2417.90     2366.66     62.27 o 
   2   2   0     6146.93     6726.93    198.57 o 
   3   2   0     1257.69     1233.27     20.45 o 
   4   2   0      183.47      134.15      3.18 o 
   5   2   0      709.00      687.80     10.37 o 
   6   2   0       95.14      100.89      4.24 o 
   7   2   0      314.18      300.39      7.96 o 
   8   2   0       96.57       90.47      5.54 o 
   9   2   0      151.69      140.62      7.68 o 
  10   2   0      569.76      570.37     14.95 o 
  11   2   0      273.44      303.61     16.30 o 
   1   3   0      886.29      718.22     20.97 o 
   2   3   0       54.71       79.94      9.10 o 
   3   3   0       22.21       10.55      6.36 o 
   4   3   0     1743.62     1823.48     30.05 o 
   5   3   0      350.19      337.35      9.19 o 
   6   3   0     1132.78     1150.94     24.48 o 
   7   3   0      169.29      170.06      6.67 o 
   8   3   0        2.92       -4.82      4.82 o 
   9   3   0      405.70      420.56     12.47 o 
  10   3   0      287.75      293.90     16.36 o 
  11   3   0       42.31       46.44     10.67 o 
   0   4   0      174.21      109.48     12.08 o 
   1   4   0       98.11      114.31      7.80 o 
   2   4   0      116.36       84.65      6.45 o 
   3   4   0      217.35      219.63     11.94 o 
   4   4   0     1068.09     1053.91     23.42 o 
   5   4   0      162.62      177.10      8.01 o 
   6   4   0      448.02      427.96     12.87 o 
   7   4   0      219.19      221.17      9.07 o 
   8   4   0        2.48       -4.95      5.74 o 
   9   4   0       28.07       21.26      9.09 o 
  10   4   0       37.22       34.68     12.32 o 
   1   5   0      363.28      340.36     20.48 o 
   2   5   0      623.19      640.93     21.32 o 
   3   5   0      716.96      652.37     31.25 o 
   4   5   0        2.07       -5.14      5.14 o 
   5   5   0       34.97       24.29      8.17 o 
   6   5   0      160.94      157.18      8.33 o 
   7   5   0      331.11      318.36     11.89 o 
   8   5   0      118.25       96.08     12.91 o 
   9   5   0       27.11        7.83      9.38 o 
   0   6   0        9.42       31.65      9.83 o 
   1   6   0      215.64      200.34     11.73 o 
   2   6   0      879.26      866.57     28.10 o 
   3   6   0      329.76      326.42     17.11 o 
   4   6   0       18.41       -2.26      9.41 o 
   5   6   0       16.59       15.70      5.25 o 
   6   6   0      384.33      390.06     14.72 o 
   7   6   0      107.39      110.09     10.09 o 
   8   6   0       32.91       16.40     11.92 o 
   1   7   0        5.70       12.64      9.11 o 
   2   7   0       11.74        4.98      9.19 o 
   3   7   0      200.41      194.97     15.38 o 
   4   7   0      295.48      300.84     31.13 o 
   5   7   0        6.22        8.11     15.23 o 
   6   7   0       32.13       29.27      8.81 o 
   7   7   0      220.09      258.29     17.56 o 
   0   8   0      309.41      311.23     24.26 o 
   1   8   0      172.99      195.97     14.17 o 
   2   8   0       54.00       77.97     13.57 o 
   3   8   0      115.18      173.35     20.88 o 
   4   8   0      178.32      183.31     23.71 o 
 -11   1   1       16.27       18.64     10.52 o 
 -10   1   1        7.00        6.20      7.15 o 
  -9   1   1       68.33       69.53      5.66 o 
  -8   1   1      239.23      236.42      7.38 o 
  -7   1   1      149.40      128.02      5.80 o 
  -6   1   1      115.53      110.37      3.63 o 
  -5   1   1      777.76      780.77     11.84 o 
  -4   1   1     3589.82     3819.85     49.84 o 
  -3   1   1     3128.12     3222.96     40.54 o 
  -2   1   1     1304.58     1408.84     17.68 o 
  -1   1   1     2287.23     2391.44     53.96 o 
   0   1   1     5613.17     4756.72    127.50 o 
   1   1   1      397.73      433.52      8.75 o 
   2   1   1    14680.16    15597.45    196.72 o 
   3   1   1      964.07     1144.28     14.98 o 
   4   1   1     2010.49     2356.91     31.17 o 
   5   1   1       51.34       41.79      2.46 o 
   6   1   1       27.64       27.49      2.81 o 
   7   1   1      616.79      640.78     12.71 o 
   8   1   1      295.49      313.47      8.50 o 
   9   1   1       92.14       85.76      6.13 o 
  10   1   1        1.38       -6.98      6.98 o 
  11   1   1        5.55        3.11     10.45 o 
 -11   2   1      366.56      353.24     16.69 o 
 -10   2   1      737.23      732.58     16.46 o 
  -9   2   1      110.40       97.08      7.16 o 
  -8   2   1      156.74      150.91      6.38 o 
  -7   2   1      866.71      831.27     15.33 o 
  -6   2   1     1213.17     1207.55     20.29 o 
  -5   2   1      918.74      921.73     13.31 o 
  -4   2   1        5.12        4.46      1.68 o 
  -3   2   1       67.87       64.32      2.06 o 
  -2   2   1        5.34        5.06      3.01 o 
  -1   2   1      759.98      761.79     21.15 o 
   0   2   1       17.82       57.44     15.96 o 
   1   2   1     1640.76     1692.01     45.08 o 
   2   2   1      128.92      165.50      5.68 o 
   3   2   1     2551.98     2611.72     40.67 o 
   4   2   1     5186.70     5313.83     73.13 o 
   5   2   1     1794.16     1741.96     24.00 o 
   6   2   1     1055.37     1101.06     18.93 o 
   7   2   1      710.12      686.16     13.95 o 
   8   2   1       70.91       61.74      5.46 o 
   9   2   1        2.55        0.22      5.21 o 
  10   2   1       56.72       40.45      6.97 o 
  11   2   1      106.19       99.38     12.31 o 
 -11   3   1       90.76       89.74     11.45 o 
 -10   3   1       12.35       -0.55      7.84 o 
  -9   3   1       38.54       36.01      6.18 o 
  -8   3   1        9.20       -1.58      4.93 o 
  -7   3   1       21.36       16.43      4.23 o 
  -6   3   1      788.85      722.38     16.63 o 
  -5   3   1     2013.56     1991.77     36.88 o 
  -4   3   1     3631.00     3794.28     56.47 o 
  -3   3   1     4351.07     4712.89     88.71 o 
  -2   3   1     3822.52     3791.70     99.67 o 
  -1   3   1    13739.33    13392.87    395.64 o 
   0   3   1      657.80      520.07     23.33 o 
   1   3   1      604.83      498.05     16.86 o 
   2   3   1     4480.68     4498.10    118.24 o 
   3   3   1      806.26      751.48     15.26 o 
   4   3   1      488.66      553.97     10.30 o 
   5   3   1      168.37      169.14      6.35 o 
   6   3   1     1107.17     1085.94     23.37 o 
   7   3   1      275.82      267.82      8.43 o 
   8   3   1       18.04       13.03      5.21 o 
   9   3   1      452.90      452.62     13.22 o 
  10   3   1      165.47      165.71     11.02 o 
  11   3   1        5.63       21.17     15.91 o 
 -10   4   1      223.20      212.87     15.45 o 
  -9   4   1       20.60       15.65      7.64 o 
  -8   4   1      739.03      741.77     18.43 o 
  -7   4   1     1435.69     1437.14     30.45 o 
  -6   4   1      102.22      104.40      6.45 o 
  -5   4   1      498.89      491.93     13.19 o 
  -4   4   1      717.37      691.86     16.06 o 
  -3   4   1      395.00      403.36     20.30 o 
  -2   4   1        0.26        6.62      4.52 o 
  -1   4   1     1896.34     1927.07     56.50 o 
   0   4   1     2773.65     2606.10    154.52 o 
   1   4   1     1109.94     1092.82     34.94 o 
   2   4   1       99.08      102.29      7.05 o 
   3   4   1     4842.91     4904.81    147.24 o 
   4   4   1     3975.07     4095.47     84.64 o 
   5   4   1     2247.54     2327.99     49.85 o 
   6   4   1      346.19      392.47     12.19 o 
   7   4   1      325.46      349.87     12.79 o 
   8   4   1      746.60      757.74     18.99 o 
   9   4   1       53.20       66.52     10.20 o 
  10   4   1       25.85       13.44     11.67 o 
  -9   5   1        1.09       -9.10      9.10 o 
  -8   5   1       91.22       77.96      9.60 o 
  -7   5   1        1.69        2.41      6.18 o 
  -6   5   1      303.38      326.30     11.23 o 
  -5   5   1      508.68      518.31     14.00 o 
  -4   5   1      400.90      394.93     12.05 o 
  -3   5   1     1924.14     1879.11     70.37 o 
  -2   5   1     3586.30     3298.14    110.96 o 
  -1   5   1     5229.90     4931.82    191.46 o 
   0   5   1      343.90      319.66     15.57 o 
   1   5   1      514.84      462.07     18.44 o 
   2   5   1     1374.57     1284.74     50.16 o 
   3   5   1     1020.73      955.38     41.22 o 
   4   5   1       36.48       16.94      7.31 o 
   5   5   1      915.07      903.01     21.75 o 
   6   5   1       14.32        2.43      5.49 o 
   7   5   1       13.34       -3.03      6.43 o 
   8   5   1      136.80      143.80     10.97 o 
   9   5   1      726.65      810.68     26.03 o 
  -8   6   1       17.70       11.41      9.52 o 
  -7   6   1      498.84      513.96     18.29 o 
  -6   6   1      645.50      666.93     18.41 o 
  -5   6   1      131.45      120.09      6.69 o 
  -4   6   1       10.79       10.18     11.38 o 
  -3   6   1      745.21      662.55     35.72 o 
  -2   6   1     1215.57     1108.57     33.92 o 
  -1   6   1      142.44      140.20     10.10 o 
   0   6   1      979.49      885.27     25.68 o 
   1   6   1        6.13        0.53      7.22 o 
   2   6   1       22.48       31.51      7.70 o 
   3   6   1     1798.25     1687.30     97.39 o 
   4   6   1      315.01      305.11     16.29 o 
   5   6   1      374.34      381.67     12.03 o 
   6   6   1      199.95      195.23     10.77 o 
   7   6   1       90.73      115.50     10.46 o 
   8   6   1      245.74      297.81     16.66 o 
  -7   7   1       21.10       15.98     10.34 o 
  -6   7   1       92.16      106.75     10.07 o 
  -5   7   1      112.48       95.83     11.29 o 
  -4   7   1       18.95       21.04     11.44 o 
  -3   7   1       16.59       21.38     12.09 o 
  -2   7   1      339.29      319.60     17.14 o 
  -1   7   1     1168.05     1087.48     39.47 o 
   0   7   1        5.55        3.60      7.89 o 
   1   7   1       72.66       54.55     11.06 o 
   2   7   1      221.60      217.28     15.14 o 
   3   7   1       32.61       39.87     13.47 o 
   4   7   1       94.83       97.26     18.04 o 
   5   7   1      277.32      285.35     19.09 o 
   6   7   1       12.51        4.62      8.50 o 
   7   7   1       30.48       30.18     10.50 o 
  -4   8   1        2.84       13.18     24.10 o 
  -3   8   1      189.18      210.97     22.50 o 
  -2   8   1        5.49        5.20     15.56 o 
  -1   8   1        0.94       -9.40      9.83 o 
   0   8   1        1.30       -3.08     10.01 o 
   1   8   1        7.30       -1.56     10.02 o 
   2   8   1      101.17       88.45     14.74 o 
   3   8   1      175.55      150.16     21.21 o 
   4   8   1       58.26       71.90     27.65 o 
 -11   0   2        8.57       -9.34     10.38 o 
 -10   0   2        3.39       -9.25      9.25 o 
  -9   0   2      788.65      856.87     28.65 o 
  -8   0   2      923.98      896.83     20.65 o 
  -7   0   2     6226.43     6274.77    129.87 o 
  -6   0   2     1975.40     2025.95     40.46 o 
  -5   0   2     1647.97     1512.03     30.36 o 
  -4   0   2     5429.08     5321.47    101.05 o 
  -3   0   2    15443.51    15682.92    259.63 o 
  -2   0   2    12497.10    12788.25    211.81 o 
  -1   0   2     4341.35     4525.54     72.83 o 
   0   0   2    10524.37     8638.13    151.40 o 
   1   0   2     5592.23     6117.24    110.68 o 
   2   0   2     4028.98     4706.37    100.36 o 
   3   0   2     2081.99     2287.44     46.29 o 
   4   0   2     3273.45     3278.93     62.95 o 
   5   0   2      361.57      366.19      9.45 o 
   6   0   2      562.03      564.36     13.67 o 
   7   0   2      935.33     1006.95     22.25 o 
   8   0   2     1313.83     1252.15     27.45 o 
   9   0   2      688.82      661.84     24.32 o 
  10   0   2       62.52       53.77     11.17 o 
  11   0   2      296.58      324.74     24.46 o 
 -11   1   2        5.13       -5.96      8.99 o 
 -10   1   2        8.52        6.41      6.50 o 
  -9   1   2     1776.87     1749.41     29.81 o 
  -8   1   2     1737.68     1751.60     29.27 o 
  -7   1   2      392.79      391.69      8.09 o 
  -6   1   2      194.27      211.35      4.82 o 
  -5   1   2      948.09      944.80     13.94 o 
  -4   1   2      892.13      804.34     11.33 o 
  -3   1   2      216.19      188.03      3.22 o 
  -2   1   2     3953.73     3962.51     44.78 o 
  -1   1   2     1408.69     1550.81     31.88 o 
   0   1   2      202.33      210.84      8.28 o 
   1   1   2     2091.10     2214.81     45.22 o 
   2   1   2    78288.36    68438.08    942.52 o 
   3   1   2     2298.18     2207.24     29.18 o 
   4   1   2       45.61       52.65      2.26 o 
   5   1   2     2658.02     2702.86     37.15 o 
   6   1   2     2433.96     2433.86     33.97 o 
   7   1   2     4142.07     3964.07     61.97 o 
   8   1   2       70.20       67.56      5.21 o 
   9   1   2      125.58      109.42      6.78 o 
  10   1   2        1.20       -7.35      7.35 o 
  11   1   2        7.48        8.89     14.43 o 
 -11   2   2        9.82       -4.18      9.43 o 
 -10   2   2       75.54       76.35      6.79 o 
  -9   2   2      299.22      302.02      9.07 o 
  -8   2   2      719.01      695.22     14.54 o 
  -7   2   2     2493.93     2411.96     38.81 o 
  -6   2   2     1134.30     1177.62     19.89 o 
  -5   2   2     1719.11     1707.37     23.55 o 
  -4   2   2     3270.97     3383.97     46.92 o 
  -3   2   2     6564.19     6513.95     99.06 o 
  -2   2   2    13312.48    14174.01    357.92 o 
  -1   2   2      531.84      632.63     18.58 o 
   0   2   2     1931.51     1727.18     59.53 o 
   1   2   2     4082.36     4009.55    102.38 o 
   2   2   2      413.31      416.15      9.50 o 
   3   2   2      835.09      796.66     13.14 o 
   4   2   2     4820.52     4968.67     70.09 o 
   5   2   2       24.34       24.41      2.20 o 
   6   2   2      361.44      334.24      7.79 o 
   7   2   2     1119.87     1098.32     20.29 o 
   8   2   2     1620.44     1642.03     29.26 o 
   9   2   2      135.92      130.71      7.00 o 
  10   2   2        5.79       -6.87      6.87 o 
  11   2   2      292.41      326.16     20.87 o 
 -11   3   2       39.82       45.36     16.39 o 
 -10   3   2       12.85       -3.87      7.68 o 
  -9   3   2       80.53       88.52      6.82 o 
  -8   3   2      386.85      390.28     12.20 o 
  -7   3   2      113.66      112.33      5.68 o 
  -6   3   2      149.74      150.03      7.28 o 
  -5   3   2      123.78      122.47      4.90 o 
  -4   3   2       48.43       47.34      2.69 o 
  -3   3   2      246.56      260.74      7.60 o 
  -2   3   2        2.76       13.68      4.08 o 
  -1   3   2      157.24      117.48      7.21 o 
   0   3   2      664.14      693.95     54.26 o 
   1   3   2       36.30       36.02      3.91 o 
   2   3   2     3732.26     3466.19     91.94 o 
   3   3   2     1639.75     1700.13     30.69 o 
   4   3   2      903.62      953.69     16.88 o 
   5   3   2       37.96       46.30      5.26 o 
   6   3   2      137.85      143.43      6.57 o 
   7   3   2      411.36      407.92     11.08 o 
   8   3   2      165.55      162.78      7.48 o 
   9   3   2      211.64      208.17      9.15 o 
  10   3   2        1.50       -1.10      8.41 o 
 -10   4   2      105.24       99.36     12.09 o 
  -9   4   2      119.83      131.72      9.45 o 
  -8   4   2        1.15        5.54      5.73 o 
  -7   4   2       60.89       66.93      6.58 o 
  -6   4   2        3.11       -0.69      4.63 o 
  -5   4   2       21.71       16.11      5.95 o 
  -4   4   2       59.39       39.42      3.24 o 
  -3   4   2      438.55      427.58     21.19 o 
  -2   4   2     1309.62     1341.15     39.93 o 
  -1   4   2        9.05       12.94      4.25 o 
   0   4   2      201.13      252.94     12.43 o 
   1   4   2      396.29      337.74     12.75 o 
   2   4   2       23.99       25.23      5.26 o 
   3   4   2      337.74      357.45     15.65 o 
   4   4   2      274.60      270.05      9.84 o 
   5   4   2      154.51      139.87      6.59 o 
   6   4   2      661.09      664.26     20.88 o 
   7   4   2      114.26      120.11      8.03 o 
   8   4   2       51.38       57.98      6.75 o 
   9   4   2        7.17        9.32      9.12 o 
  10   4   2       30.35       22.80     12.50 o 
  -9   5   2       28.57       27.32      9.68 o 
  -8   5   2       33.53       26.46      8.62 o 
  -7   5   2       24.82       18.84      6.45 o 
  -6   5   2       24.73       20.47      5.38 o 
  -5   5   2      343.17      339.42     10.48 o 
  -4   5   2     1453.60     1444.79     34.84 o 
  -3   5   2       25.92       14.05      7.23 o 
  -2   5   2     1176.06     1148.50     46.16 o 
  -1   5   2      339.15      337.66     15.03 o 
   0   5   2      896.43      894.05     51.66 o 
   1   5   2       13.21       13.76      6.59 o 
   2   5   2      334.09      296.35     17.37 o 
   3   5   2       12.38       -3.93      7.48 o 
   4   5   2      118.09      123.21      6.60 o 
   5   5   2       35.07       43.59      7.43 o 
   6   5   2       54.48       55.67      6.75 o 
   7   5   2        2.79       -2.94      7.66 o 
   8   5   2      140.25      174.09     19.65 o 
   9   5   2      183.24      183.33     16.32 o 
  -8   6   2        1.21       -0.75      9.05 o 
  -7   6   2        7.58       11.82      8.26 o 
  -6   6   2      472.49      491.05     14.85 o 
  -5   6   2      424.58      453.79     12.98 o 
  -4   6   2       14.98       14.09      9.64 o 
  -3   6   2       15.00       17.93      8.67 o 
  -2   6   2      134.50      155.87     11.65 o 
  -1   6   2     1454.65     1371.67     40.91 o 
   0   6   2      354.56      356.19     14.41 o 
   1   6   2       35.44       33.63      7.91 o 
   2   6   2       46.82       52.03      8.15 o 
   3   6   2      135.12      144.99     12.72 o 
   4   6   2        4.80        2.85      5.77 o 
   5   6   2       72.22       66.05      9.20 o 
   6   6   2       60.04       42.62      9.31 o 
   7   6   2        1.13       -8.36      8.36 o 
   8   6   2        1.39       20.57     12.57 o 
  -7   7   2       66.56       58.09     11.18 o 
  -6   7   2       32.86       22.48      8.23 o 
  -5   7   2        4.16       -1.55      6.81 o 
  -4   7   2       66.04       79.37     14.32 o 
  -3   7   2       19.35       10.68     14.25 o 
  -2   7   2       40.11       58.94     10.63 o 
  -1   7   2      162.21      161.30     12.80 o 
   0   7   2      119.02      123.52     10.64 o 
   1   7   2      648.01      627.26     26.19 o 
   2   7   2      439.65      488.41     22.67 o 
   3   7   2      145.69      159.17     17.60 o 
   4   7   2      504.88      504.98     27.77 o 
   5   7   2      286.38      309.84     16.88 o 
   6   7   2       13.83       15.15      9.57 o 
   7   7   2        5.21        5.35     10.68 o 
  -4   8   2      192.31      210.95     40.29 o 
  -3   8   2      169.69      173.30     21.37 o 
  -2   8   2       69.61       41.31     14.91 o 
  -1   8   2       80.64       91.09     14.38 o 
   0   8   2      132.47      135.74     15.04 o 
   1   8   2      153.69      184.75     20.83 o 
   2   8   2        0.54       -7.52     15.05 o 
   3   8   2       21.69       86.91     26.86 o 
   4   8   2        1.19       39.50     26.07 o 
 -11   1   3       59.42       48.47      9.94 o 
 -10   1   3       15.53       11.49      6.48 o 
  -9   1   3       25.19       22.28      4.91 o 
  -8   1   3      563.98      571.78     12.16 o 
  -7   1   3       14.88       17.46      3.15 o 
  -6   1   3       14.72        9.68      2.31 o 
  -5   1   3      714.06      734.17     11.16 o 
  -4   1   3     1093.12     1113.89     15.26 o 
  -3   1   3     2231.85     2393.14     29.33 o 
  -2   1   3     2402.41     2630.82     32.36 o 
  -1   1   3     4179.28     4530.10     70.31 o 
   0   1   3        5.93       16.44      3.35 o 
   1   1   3        9.31       -0.70      0.70 o 
   2   1   3     5867.47     6519.95     86.94 o 
   3   1   3      521.03      541.64      8.08 o 
   4   1   3      637.80      675.81      9.94 o 
   5   1   3      304.44      271.78      5.56 o 
   6   1   3      399.45      397.53      7.62 o 
   7   1   3       43.83       29.50      4.16 o 
   8   1   3      200.04      186.37      6.75 o 
   9   1   3      143.02      134.53      7.23 o 
  10   1   3        1.46        1.22      7.65 o 
  11   1   3       40.52       45.38     11.75 o 
 -11   2   3       15.38       10.52      9.79 o 
 -10   2   3      536.60      544.79     15.32 o 
  -9   2   3        3.78       -4.70      4.70 o 
  -8   2   3       28.23       34.29      4.57 o 
  -7   2   3       18.11       19.65      3.63 o 
  -6   2   3        6.11       -2.85      2.85 o 
  -5   2   3      589.83      659.12     10.52 o 
  -4   2   3      214.70      272.58      5.75 o 
  -3   2   3     1292.67     1251.41     19.04 o 
  -2   2   3     4603.82     4818.87    108.88 o 
  -1   2   3     5025.11     4973.51    107.43 o 
   0   2   3     2731.59     2649.92     66.97 o 
   1   2   3    14558.45    14650.37    438.00 o 
   2   2   3      177.81      147.01      3.22 o 
   3   2   3     4378.86     4715.80     76.81 o 
   4   2   3    12091.70    12876.11    180.06 o 
   5   2   3       49.01       65.49      3.27 o 
   6   2   3       70.20       53.51      3.76 o 
   7   2   3      236.54      247.83      7.39 o 
   8   2   3      255.92      252.39      8.15 o 
   9   2   3       21.47       19.26      5.72 o 
  10   2   3        1.57       -6.88      6.88 o 
  11   2   3      120.42      118.17     13.43 o 
 -11   3   3       57.63       54.93     10.65 o 
 -10   3   3        2.70       -6.85      7.67 o 
  -9   3   3      588.39      563.93     14.87 o 
  -8   3   3     1218.65     1161.00     24.41 o 
  -7   3   3       35.32       33.73      4.49 o 
  -6   3   3     1487.19     1455.76     30.00 o 
  -5   3   3     3296.40     3244.53     58.79 o 
  -4   3   3     2288.41     2293.11     37.57 o 
  -3   3   3     4598.85     4927.06     86.71 o 
  -2   3   3     1192.29     1170.14     33.10 o 
  -1   3   3      933.27      918.89     24.26 o 
   0   3   3      746.74      744.39     39.52 o 
   1   3   3      219.11      187.44      7.80 o 
   2   3   3      163.36      132.80      9.24 o 
   3   3   3     1970.15     2031.49     34.28 o 
   4   3   3       25.60       30.45      2.58 o 
   5   3   3     2011.10     2040.86     40.52 o 
   6   3   3     4945.76     4994.91     96.43 o 
   7   3   3      888.13      876.80     19.12 o 
   8   3   3      129.48      138.44      7.67 o 
   9   3   3      260.05      248.98      9.92 o 
  10   3   3      265.48      245.22     12.46 o 
 -10   4   3      581.00      605.52     23.04 o 
  -9   4   3      310.64      292.66     12.22 o 
  -8   4   3       89.93       86.11      6.92 o 
  -7   4   3       54.16       38.39      6.16 o 
  -6   4   3      470.88      427.81     12.71 o 
  -5   4   3      208.16      195.16      7.04 o 
  -4   4   3      120.62      113.19      6.05 o 
  -3   4   3     1348.93     1450.96     50.21 o 
  -2   4   3     2090.23     2041.57     67.07 o 
  -1   4   3     1303.83     1194.97     33.93 o 
   0   4   3     2132.32     1952.88     61.77 o 
   1   4   3    10789.45     9989.43    374.38 o 
   2   4   3     1319.04     1230.47     35.37 o 
   3   4   3      712.10      676.16     20.18 o 
   4   4   3     3572.83     3745.38     78.00 o 
   5   4   3     2533.42     2574.60     54.94 o 
   6   4   3      803.91      832.56     18.90 o 
   7   4   3      296.56      276.44      9.71 o 
   8   4   3       57.95       27.91      6.53 o 
   9   4   3       45.07       48.93     10.07 o 
  10   4   3        6.85       -3.99     12.47 o 
  -9   5   3      611.71      665.05     22.58 o 
  -8   5   3      454.36      459.80     17.37 o 
  -7   5   3      218.82      229.07     10.50 o 
  -6   5   3     1045.68     1079.37     25.59 o 
  -5   5   3     1897.65     1903.60     41.15 o 
  -4   5   3     1998.65     1959.99     52.49 o 
  -3   5   3      718.56      719.47     37.59 o 
  -2   5   3       20.33        9.31      5.86 o 
  -1   5   3      479.88      460.40     18.70 o 
   0   5   3     1043.60      987.30     49.38 o 
   1   5   3      548.70      485.14     19.03 o 
   2   5   3     1859.48     1675.12     56.79 o 
   3   5   3       73.56       62.06      8.79 o 
   4   5   3      114.17      126.17      6.28 o 
   5   5   3     1268.69     1250.69     28.81 o 
   6   5   3      869.76      915.38     23.04 o 
   7   5   3      795.21      794.26     24.13 o 
   8   5   3       85.44       91.72     10.30 o 
   9   5   3        4.96      -10.37     10.37 o 
  -8   6   3        4.15        4.30      9.05 o 
  -7   6   3       58.80       63.93      9.00 o 
  -6   6   3      231.82      216.08      9.88 o 
  -5   6   3        9.12        1.35      4.64 o 
  -4   6   3      334.71      365.95     24.19 o 
  -3   6   3      656.53      659.33     31.94 o 
  -2   6   3      137.44      139.21     11.01 o 
  -1   6   3      234.45      234.86     15.03 o 
   0   6   3     1741.19     1628.11     44.37 o 
   1   6   3     1823.84     1729.37     57.67 o 
   2   6   3       36.15       62.31      9.94 o 
   3   6   3      219.22      205.21     14.16 o 
   4   6   3      272.71      282.60     12.43 o 
   5   6   3      209.01      227.68     12.25 o 
   6   6   3       24.09       23.32      8.06 o 
   7   6   3      237.31      226.16     13.68 o 
   8   6   3        0.55        3.34     10.83 o 
  -7   7   3       16.48       26.02      9.47 o 
  -6   7   3       22.36       19.42      9.21 o 
  -5   7   3      158.88      186.59     10.16 o 
  -4   7   3      350.64      367.31     22.75 o 
  -3   7   3        6.12       13.80     12.17 o 
  -2   7   3        7.43        6.64      9.31 o 
  -1   7   3      179.74      179.11     13.06 o 
   0   7   3      101.98       86.74      9.68 o 
   1   7   3      216.78      193.66     14.26 o 
   2   7   3      290.15      291.34     17.63 o 
   3   7   3       24.88       37.19     13.16 o 
   4   7   3        2.65        9.08     14.25 o 
   5   7   3      272.71      257.62     12.07 o 
   6   7   3        3.87       -2.51      8.97 o 
  -4   8   3        4.70        4.74     30.81 o 
  -3   8   3        0.05      -14.22     26.86 o 
  -2   8   3        7.75       35.55     23.70 o 
  -1   8   3        0.77      -11.06     14.53 o 
   0   8   3        0.55        0.09     14.81 o 
   1   8   3      326.96      299.56     25.63 o 
   2   8   3        6.41       11.01     16.17 o 
   3   8   3       16.22       26.07     25.28 o 
   4   8   3        3.32        3.95     23.70 o 
 -11   0   4       71.62       58.36     11.65 o 
 -10   0   4     1185.49     1143.08     36.22 o 
  -9   0   4     1645.81     1664.11     48.26 o 
  -8   0   4      285.17      272.20      9.14 o 
  -7   0   4     6544.44     6522.11    124.77 o 
  -6   0   4    11598.77    11794.25    223.15 o 
  -5   0   4     2261.96     2210.59     43.18 o 
  -4   0   4      181.81      198.99      6.12 o 
  -3   0   4     2863.34     3116.21     52.29 o 
  -2   0   4      638.21      652.94     11.50 o 
  -1   0   4       17.64       -0.94      0.94 o 
   0   0   4     1881.88     1708.99     31.81 o 
   1   0   4      264.74      294.05      7.64 o 
   2   0   4     6530.88     7177.65    134.88 o 
   3   0   4     4442.15     4743.54     85.58 o 
   4   0   4    20766.17    21156.50    429.78 o 
   5   0   4     8015.92     7805.74    160.06 o 
   6   0   4      505.09      451.67     11.83 o 
   7   0   4      966.02     1016.48     22.64 o 
   8   0   4     1619.96     1597.97     40.74 o 
   9   0   4     1601.31     1633.86     49.62 o 
  10   0   4       29.54       27.67     10.97 o 
  11   0   4       56.47       46.62     17.12 o 
 -11   1   4      762.61      810.23     25.08 o 
 -10   1   4        4.65        2.58      6.22 o 
  -9   1   4       43.96       41.25      5.15 o 
  -8   1   4      887.59      907.29     16.79 o 
  -7   1   4     1038.37     1042.80     16.64 o 
  -6   1   4      982.66      926.33     14.00 o 
  -5   1   4     6695.67     6736.50     90.39 o 
  -4   1   4     4265.41     4272.96     53.81 o 
  -3   1   4     1399.64     1430.41     18.20 o 
  -2   1   4     2391.64     2463.41     29.87 o 
  -1   1   4    31353.38    31450.39    476.16 o 
   0   1   4    36765.10    33880.78    857.41 o 
   1   1   4     1035.77     1083.56     13.02 o 
   2   1   4     8393.05     8872.01    118.21 o 
   3   1   4    18527.03    19053.16    252.65 o 
   4   1   4       24.93       12.83      1.72 o 
   5   1   4        2.00        0.43      2.20 o 
   6   1   4      979.08      986.81     15.06 o 
   7   1   4      295.63      254.71      7.32 o 
   8   1   4       70.47       64.81      5.28 o 
   9   1   4      368.69      367.20     11.34 o 
  10   1   4     1792.36     1821.89     40.74 o 
  11   1   4      332.09      367.98     18.80 o 
 -11   2   4       52.02       63.47     10.35 o 
 -10   2   4      805.52      830.90     18.39 o 
  -9   2   4      247.76      250.68      8.37 o 
  -8   2   4        9.93        4.53      4.19 o 
  -7   2   4     1975.85     1933.93     31.60 o 
  -6   2   4     2094.99     2021.42     32.42 o 
  -5   2   4     1219.14     1203.32     17.71 o 
  -4   2   4      774.81      812.79     12.51 o 
  -3   2   4       12.50       15.42      2.13 o 
  -2   2   4       26.59       11.77      1.76 o 
  -1   2   4     1421.40     1468.74     32.44 o 
   0   2   4     2889.18     2731.62     64.90 o 
   1   2   4     2789.02     2909.87     96.81 o 
   2   2   4       42.45       46.73      2.55 o 
   3   2   4      189.62      177.04      4.49 o 
   4   2   4    11309.69    11526.80    165.36 o 
   5   2   4     1580.96     1554.54     23.42 o 
   6   2   4       25.41       30.80      3.74 o 
   7   2   4       90.21       90.94      5.90 o 
   8   2   4      449.39      474.03     11.76 o 
   9   2   4     1041.01     1043.91     20.98 o 
  10   2   4       15.79        5.15      7.38 o 
  11   2   4      105.49       96.47     15.56 o 
 -11   3   4      264.53      267.21     19.42 o 
 -10   3   4       29.03       16.89      8.86 o 
  -9   3   4       18.57       14.59      5.69 o 
  -8   3   4       12.10        5.13      6.25 o 
  -7   3   4     1117.47     1045.90     21.77 o 
  -6   3   4       93.60       88.38      6.53 o 
  -5   3   4      834.61      771.03     15.82 o 
  -4   3   4      640.47      708.86     12.75 o 
  -3   3   4      787.32      858.96     17.51 o 
  -2   3   4      454.96      411.67     12.80 o 
  -1   3   4     2437.96     2343.32     54.70 o 
   0   3   4    10485.67    10885.36    298.52 o 
   1   3   4     1215.01     1251.49     48.11 o 
   2   3   4       22.92       14.91      4.00 o 
   3   3   4      514.12      518.46      9.74 o 
   4   3   4     1179.74     1268.81     22.01 o 
   5   3   4        1.22        2.06      3.74 o 
   6   3   4     1597.79     1513.72     31.61 o 
   7   3   4       57.43       54.57      5.13 o 
   8   3   4       26.32       30.85      5.62 o 
   9   3   4      313.33      290.93     10.94 o 
  10   3   4      100.65      101.04     10.01 o 
 -10   4   4      155.56      181.28     13.54 o 
  -9   4   4        4.35        9.20      7.22 o 
  -8   4   4      150.35      125.08      8.38 o 
  -7   4   4        2.46       -1.04      5.43 o 
  -6   4   4       13.50       15.60      4.96 o 
  -5   4   4      309.08      302.52      9.34 o 
  -4   4   4        9.50        4.97      3.47 o 
  -3   4   4      106.00      110.23      6.88 o 
  -2   4   4      265.05      242.64     10.12 o 
  -1   4   4        5.05        6.73      3.86 o 
   0   4   4      702.68      588.61     21.92 o 
   1   4   4       27.78       36.39      5.17 o 
   2   4   4      159.82      182.80      9.19 o 
   3   4   4       45.35       48.30      3.71 o 
   4   4   4      501.61      481.03     14.46 o 
   5   4   4       31.42       20.78      5.31 o 
   6   4   4        7.43       -1.84      4.68 o 
   7   4   4       19.31       21.57      5.62 o 
   8   4   4      174.47      162.69      9.59 o 
   9   4   4      170.47      176.13     12.40 o 
  10   4   4        0.43      -11.89     11.89 o 
  -9   5   4        3.10       18.09      9.31 o 
  -8   5   4       90.96       99.58      9.65 o 
  -7   5   4      378.60      398.11     13.30 o 
  -6   5   4        7.91       12.04      5.35 o 
  -5   5   4       26.52       22.43      6.61 o 
  -4   5   4      902.13      886.39     31.45 o 
  -3   5   4      772.62      789.20     30.11 o 
  -2   5   4       12.36       19.96      5.73 o 
  -1   5   4        2.00        6.25      5.27 o 
   0   5   4      147.31      179.35     11.23 o 
   1   5   4     1702.85     1591.31     45.09 o 
   2   5   4      292.28      278.66     12.47 o 
   3   5   4       11.97       -2.64     10.04 o 
   4   5   4        2.68        2.54      3.77 o 
   5   5   4       58.47       69.39      6.46 o 
   6   5   4      336.95      358.13     12.37 o 
   7   5   4        1.97       -1.80      8.01 o 
   8   5   4        3.33        2.18      9.87 o 
   9   5   4        9.12        1.65     10.58 o 
  -8   6   4      113.83      120.95     11.47 o 
  -7   6   4        8.10       20.80      8.25 o 
  -6   6   4       58.26       48.95      6.55 o 
  -5   6   4      216.86      216.41     11.62 o 
  -4   6   4      408.73      391.58     18.64 o 
  -3   6   4        6.04       16.05      8.77 o 
  -2   6   4      322.64      324.43     15.53 o 
  -1   6   4      217.24      234.83     12.31 o 
   0   6   4      193.47      177.21     10.25 o 
   1   6   4      314.05      314.27     14.58 o 
   2   6   4      287.97      307.82     20.49 o 
   3   6   4      413.02      411.87     19.93 o 
   4   6   4       85.69       71.88      6.40 o 
   5   6   4        2.38       -5.78      5.78 o 
   6   6   4      146.46      142.98     10.72 o 
   7   6   4      251.77      242.16     20.34 o 
   8   6   4       67.18       72.39     13.15 o 
  -7   7   4       10.63        9.04      9.48 o 
  -6   7   4        4.30       -3.48      7.81 o 
  -5   7   4       11.34        8.89      7.01 o 
  -4   7   4      191.89      207.53     18.07 o 
  -3   7   4      289.38      304.17     31.66 o 
  -2   7   4      387.90      457.57     24.84 o 
  -1   7   4      191.33      210.75     13.71 o 
   0   7   4       14.86       35.44      8.59 o 
   1   7   4      487.27      474.59     19.02 o 
   2   7   4      558.50      577.45     28.28 o 
   3   7   4        2.31       11.16     12.57 o 
   4   7   4        2.82        5.16      7.39 o 
   5   7   4       18.80       15.63      8.17 o 
   6   7   4        2.25        2.39      9.88 o 
  -4   8   4      116.32      137.47     36.34 o 
  -3   8   4       64.68        8.69     26.07 o 
  -2   8   4        1.31       11.28     18.21 o 
  -1   8   4        0.79        5.68     13.54 o 
   0   8   4        6.59       -4.11     13.40 o 
   1   8   4        5.49        3.56     14.99 o 
   2   8   4       21.12       55.19     16.21 o 
   3   8   4      200.90      228.40     56.49 o 
   4   8   4      212.41      169.86     32.39 o 
 -11   1   5      123.64      106.31     10.29 o 
 -10   1   5       61.46       50.31      7.10 o 
  -9   1   5        8.43       -4.44      4.44 o 
  -8   1   5      432.71      413.03      9.67 o 
  -7   1   5      247.40      244.84      5.96 o 
  -6   1   5      103.33       86.61      3.21 o 
  -5   1   5       88.32       77.99      4.29 o 
  -4   1   5       32.91       35.27      1.76 o 
  -3   1   5      326.08      330.43      4.98 o 
  -2   1   5     2124.03     2118.57     25.55 o 
  -1   1   5     6301.40     6489.98     89.01 o 
   0   1   5     6453.69     7049.94    101.62 o 
   1   1   5     4928.53     5183.48     64.88 o 
   2   1   5      331.92      384.37      5.80 o 
   3   1   5       90.29       53.59      2.06 o 
   4   1   5     1051.05     1067.52     15.39 o 
   5   1   5      467.82      470.61      8.42 o 
   6   1   5      208.40      226.07      5.45 o 
   7   1   5       19.99       24.60      4.31 o 
   8   1   5       94.71       86.62      5.69 o 
   9   1   5       59.68       56.44      6.76 o 
  10   1   5       31.74       36.21      8.70 o 
  11   1   5        6.49      -10.25     11.41 o 
 -11   2   5       24.08       10.07      9.23 o 
 -10   2   5        1.19       -2.97      5.82 o 
  -9   2   5      109.67      100.85      6.10 o 
  -8   2   5        6.08        3.14      4.27 o 
  -7   2   5      251.51      237.13      6.55 o 
  -6   2   5     1427.67     1379.57     22.82 o 
  -5   2   5      557.95      548.26      8.56 o 
  -4   2   5     5278.00     5243.45     74.27 o 
  -3   2   5     3738.10     4100.82     61.58 o 
  -2   2   5     3731.23     3917.45     65.10 o 
  -1   2   5    10583.21    10893.73    245.33 o 
   0   2   5      597.29      612.55     14.64 o 
   1   2   5      352.07      300.47     10.26 o 
   2   2   5        6.22       18.42      1.34 o 
   3   2   5      514.43      611.01     10.00 o 
   4   2   5     1761.53     1921.85     28.09 o 
   5   2   5       34.26       36.39      2.83 o 
   6   2   5      621.71      647.44     13.12 o 
   7   2   5      127.19      125.06      5.79 o 
   8   2   5      246.78      259.12      8.49 o 
   9   2   5      161.12      154.13      7.79 o 
  10   2   5       20.14       17.57      7.63 o 
  11   2   5        4.55        3.72     11.50 o 
 -11   3   5      388.36      411.68     26.71 o 
 -10   3   5      259.94      251.52     14.31 o 
  -9   3   5      201.25      203.86      9.12 o 
  -8   3   5     1467.16     1424.82     29.11 o 
  -7   3   5      451.88      448.37     11.54 o 
  -6   3   5      663.27      632.99     13.83 o 
  -5   3   5      370.42      368.84      9.79 o 
  -4   3   5       62.18       57.10      2.80 o 
  -3   3   5      129.98      161.11      4.78 o 
  -2   3   5      148.32      125.52      5.81 o 
  -1   3   5     2468.39     2542.16     59.19 o 
   0   3   5     4483.26     4623.99    128.33 o 
   1   3   5     1719.01     1488.15     66.03 o 
   2   3   5      670.23      579.85     17.92 o 
   3   3   5     5418.73     5409.71     85.23 o 
   4   3   5      328.18      308.56      7.86 o 
   5   3   5      291.37      291.44      8.72 o 
   6   3   5     3440.02     3533.31     69.03 o 
   7   3   5      424.49      432.06     11.74 o 
   8   3   5       50.07       46.99      6.09 o 
   9   3   5       13.63        5.16      6.32 o 
  10   3   5        5.13       17.97      9.24 o 
 -10   4   5       10.03        6.39     10.28 o 
  -9   4   5       10.22        1.81      8.09 o 
  -8   4   5       18.97        5.28      6.30 o 
  -7   4   5     1558.04     1534.31     34.98 o 
  -6   4   5     2136.59     2131.20     46.33 o 
  -5   4   5      267.20      273.45      8.90 o 
  -4   4   5     1972.77     1952.71     41.23 o 
  -3   4   5     4089.90     4053.52    137.76 o 
  -2   4   5     7540.45     7508.85    189.27 o 
  -1   4   5     3623.52     3664.92    106.46 o 
   0   4   5       39.32       26.18      6.92 o 
   1   4   5     1420.63     1222.85     34.99 o 
   2   4   5     3376.16     3357.68    102.56 o 
   3   4   5       54.69       48.25      2.96 o 
   4   4   5     1349.04     1307.77     29.09 o 
   5   4   5      838.58      798.10     19.91 o 
   6   4   5      141.85      145.13      6.94 o 
   7   4   5      665.61      607.27     16.56 o 
   8   4   5     2061.41     2004.01     45.61 o 
   9   4   5      341.80      384.92     16.99 o 
  10   4   5        8.86        4.51     12.83 o 
  -9   5   5      105.02      115.36     10.98 o 
  -8   5   5     1259.90     1251.06     33.65 o 
  -7   5   5      506.69      480.79     14.84 o 
  -6   5   5       19.05       11.23      5.27 o 
  -5   5   5       44.45       47.35      4.85 o 
  -4   5   5      493.12      493.07     14.71 o 
  -3   5   5      553.40      546.98     26.57 o 
  -2   5   5        8.45       25.82      9.46 o 
  -1   5   5     1336.89     1400.78     40.44 o 
   0   5   5      587.04      539.05     18.94 o 
   1   5   5       15.47       21.95      6.07 o 
   2   5   5     1602.17     1506.00     43.51 o 
   3   5   5     4859.15     4681.77    170.06 o 
   4   5   5      406.26      477.63     12.96 o 
   5   5   5      321.03      335.52     12.00 o 
   6   5   5      837.97      914.04     23.31 o 
   7   5   5      335.64      386.35     15.48 o 
   8   5   5      444.66      433.46     22.97 o 
   9   5   5      102.94       73.39     12.41 o 
  -8   6   5      126.07      129.00     11.69 o 
  -7   6   5      105.90      119.68     10.25 o 
  -6   6   5      227.86      244.53     10.28 o 
  -5   6   5       24.87       19.36      4.94 o 
  -4   6   5      205.41      227.70     10.87 o 
  -3   6   5      535.99      528.57     22.88 o 
  -2   6   5     1327.21     1342.79     51.55 o 
  -1   6   5      650.25      634.52     25.54 o 
   0   6   5      639.33      565.86     33.09 o 
   1   6   5      877.69      744.85     28.06 o 
   2   6   5      480.62      472.46     20.90 o 
   3   6   5        7.62        3.73     10.78 o 
   4   6   5       78.83       69.10      8.36 o 
   5   6   5       63.09       65.19      7.01 o 
   6   6   5        9.05       15.75     10.42 o 
   7   6   5      306.88      328.16     16.44 o 
   8   6   5      297.48      332.34     27.50 o 
  -7   7   5      201.78      227.59     21.96 o 
  -6   7   5        8.81        1.52      7.79 o 
  -5   7   5       34.38       45.35      7.27 o 
  -4   7   5       64.91       79.00     14.76 o 
  -3   7   5      113.75      145.44     15.80 o 
  -2   7   5       13.00        7.94     11.77 o 
  -1   7   5       77.97       69.18     12.96 o 
   0   7   5       65.26       50.44     10.52 o 
   1   7   5       48.72       37.88     12.08 o 
   2   7   5      142.89      137.84     25.04 o 
   3   7   5      258.98      215.12     24.84 o 
   4   7   5       57.23       62.73      9.67 o 
   5   7   5       26.57       31.65      8.63 o 
   6   7   5       29.88       28.50     10.77 o 
  -4   8   5        4.36       19.56     21.73 o 
  -3   8   5       19.37        7.25     19.22 o 
  -2   8   5      270.90      247.11     27.69 o 
  -1   8   5       93.80       39.97     23.73 o 
   0   8   5       55.56       86.98     16.59 o 
   1   8   5        2.38       -1.09     14.66 o 
   2   8   5      223.00      262.94     23.43 o 
   3   8   5       48.14       49.75     21.42 o 
   4   8   5      131.57      115.35     30.81 o 
 -11   0   6      184.93      168.95     14.19 o 
 -10   0   6      198.46      202.34     13.69 o 
  -9   0   6     1339.93     1386.27     41.36 o 
  -8   0   6      226.73      231.72      8.43 o 
  -7   0   6       28.68       33.44      4.50 o 
  -6   0   6     2198.94     2421.19     47.68 o 
  -5   0   6      333.03      355.95      9.01 o 
  -4   0   6      585.61      635.06     12.78 o 
  -3   0   6     7586.95     7717.79    128.31 o 
  -2   0   6      765.40      667.44     11.96 o 
  -1   0   6    11031.50    12275.91    208.27 o 
   0   0   6      763.02      752.80     17.48 o 
   1   0   6    36864.10    36839.30    661.05 o 
   2   0   6    15021.94    15661.03    293.32 o 
   3   0   6      461.60      427.49     10.52 o 
   4   0   6      424.48      425.57     11.19 o 
   5   0   6     6820.28     6784.72    139.82 o 
   6   0   6      975.51      918.83     20.53 o 
   7   0   6      227.74      223.56      9.85 o 
   8   0   6      274.25      253.62     16.83 o 
   9   0   6       31.95       15.36      9.67 o 
  10   0   6      575.70      601.51     24.92 o 
  11   0   6        7.41       -1.97     16.83 o 
 -11   1   6        3.69        3.65      8.49 o 
 -10   1   6       16.67       22.12      6.44 o 
  -9   1   6       15.05        2.21      4.56 o 
  -8   1   6     1997.72     1954.37     32.15 o 
  -7   1   6     3052.36     3022.24     43.65 o 
  -6   1   6       30.12       27.98      2.50 o 
  -5   1   6     7924.92     7961.56    102.98 o 
  -4   1   6    12005.49    12363.16    153.91 o 
  -3   1   6     6024.16     5951.95     72.05 o 
  -2   1   6     6552.11     7147.72     95.46 o 
  -1   1   6     3454.39     3566.99     44.08 o 
   0   1   6     1429.31     1400.83     19.38 o 
   1   1   6    10975.02    11052.16    152.00 o 
   2   1   6     1442.02     1455.08     20.07 o 
   3   1   6     2727.77     2752.53     38.76 o 
   4   1   6     1532.73     1679.87     25.43 o 
   5   1   6      997.35     1028.97     15.56 o 
   6   1   6     3002.96     2991.35     43.09 o 
   7   1   6     2626.05     2544.17     41.12 o 
   8   1   6      162.33      160.20      6.85 o 
   9   1   6       57.73       47.60      6.70 o 
  10   1   6      287.41      274.53     12.83 o 
  11   1   6      584.33      622.00     30.86 o 
 -11   2   6        5.02        1.12      8.83 o 
 -10   2   6       97.86      102.53      7.14 o 
  -9   2   6     1685.80     1734.42     30.92 o 
  -8   2   6      235.51      243.68      7.52 o 
  -7   2   6       16.30       15.31      3.48 o 
  -6   2   6      139.57      148.98      5.52 o 
  -5   2   6     1384.49     1380.04     20.06 o 
  -4   2   6      471.13      479.27      7.72 o 
  -3   2   6     2333.77     2326.83     32.71 o 
  -2   2   6     5513.68     6100.89     92.37 o 
  -1   2   6     2025.77     2100.20     38.23 o 
   0   2   6      275.40      368.85      8.91 o 
   1   2   6     4906.96     4852.49     82.81 o 
   2   2   6    16167.18    17029.76    251.28 o 
   3   2   6     1566.15     1528.49     22.46 o 
   4   2   6      825.14      833.64     13.00 o 
   5   2   6     3063.95     3175.04     49.52 o 
   6   2   6      361.60      354.68      8.45 o 
   7   2   6      256.84      228.78      7.48 o 
   8   2   6       43.38       45.50      5.58 o 
   9   2   6        2.52       -5.53      5.75 o 
  10   2   6        1.78       -5.23      7.72 o 
  11   2   6       49.06       35.97     14.02 o 
 -11   3   6       58.99       69.12     10.94 o 
 -10   3   6      317.30      303.84     12.93 o 
  -9   3   6        1.92       -5.44      5.44 o 
  -8   3   6      838.66      841.85     18.77 o 
  -7   3   6      102.74      107.12      5.63 o 
  -6   3   6        7.20        9.96      3.39 o 
  -5   3   6     1503.32     1512.18     33.09 o 
  -4   3   6     1308.59     1330.16     22.54 o 
  -3   3   6     4999.46     5227.50    100.16 o 
  -2   3   6      412.53      452.58     26.32 o 
  -1   3   6      875.19      990.37     24.04 o 
   0   3   6      316.56      292.13      8.87 o 
   1   3   6       55.74       32.99      3.97 o 
   2   3   6     1267.30     1338.14     26.70 o 
   3   3   6      563.48      626.43     10.71 o 
   4   3   6        3.53        4.14      2.90 o 
   5   3   6       47.70       45.05      4.62 o 
   6   3   6     2754.90     2864.74     56.82 o 
   7   3   6      334.62      331.42     11.12 o 
   8   3   6       27.31       15.87      5.73 o 
   9   3   6       28.53       17.56      7.31 o 
  10   3   6        2.25        4.61      8.84 o 
 -10   4   6       55.27       55.43     11.07 o 
  -9   4   6      106.68      140.52     14.60 o 
  -8   4   6        2.48       -2.68      6.16 o 
  -7   4   6        2.74        6.49      5.64 o 
  -6   4   6       61.78       68.50      5.97 o 
  -5   4   6     1292.14     1269.97     28.34 o 
  -4   4   6        1.14        3.13      2.77 o 
  -3   4   6     1028.64     1003.14     30.44 o 
  -2   4   6       28.98       43.74      4.85 o 
  -1   4   6       80.23       82.56      5.15 o 
   0   4   6        0.93        1.93      6.29 o 
   1   4   6      251.84      218.32      9.70 o 
   2   4   6      714.33      705.47     22.30 o 
   3   4   6      462.89      455.82     12.73 o 
   4   4   6       71.63       81.82      5.29 o 
   5   4   6       82.96       78.82      6.29 o 
   6   4   6      231.40      232.67     12.50 o 
   7   4   6        3.18        2.60      5.78 o 
   8   4   6     1039.76     1009.56     26.39 o 
   9   4   6        6.41        2.75     10.03 o 
  10   4   6       23.81       18.20     13.44 o 
  -9   5   6       40.50       34.88      9.55 o 
  -8   5   6       12.00        7.30      8.16 o 
  -7   5   6        1.15       -3.84      6.05 o 
  -6   5   6       61.36       69.19      6.26 o 
  -5   5   6        2.61       -0.40      4.13 o 
  -4   5   6       10.19        4.76      3.99 o 
  -3   5   6      426.81      411.78     18.36 o 
  -2   5   6       39.55       37.49      9.69 o 
  -1   5   6      158.64      170.79      9.30 o 
   0   5   6      118.21       89.73      7.05 o 
   1   5   6      163.53      172.17      9.56 o 
   2   5   6       87.68       76.36      7.75 o 
   3   5   6       48.55       66.71      8.34 o 
   4   5   6      124.46      114.88      6.38 o 
   5   5   6       42.20       37.73      6.01 o 
   6   5   6        4.33       10.25      6.57 o 
   7   5   6       55.78       56.64      9.40 o 
   8   5   6       84.28       95.59     13.27 o 
   9   5   6       48.03       40.42     13.20 o 
  -8   6   6      126.94      117.44     11.23 o 
  -7   6   6      135.01      114.05     10.19 o 
  -6   6   6       16.70       40.00      6.71 o 
  -5   6   6      100.79      123.68      9.49 o 
  -4   6   6        2.44        2.02      4.27 o 
  -3   6   6        2.82        0.63      9.51 o 
  -2   6   6      378.21      354.24     19.85 o 
  -1   6   6      395.86      391.37     17.33 o 
   0   6   6      220.48      235.79     11.50 o 
   1   6   6      109.81      101.51     10.69 o 
   2   6   6       26.38       32.84      9.24 o 
   3   6   6      558.45      537.20     29.25 o 
   4   6   6      678.81      659.86     17.71 o 
   5   6   6       67.63       90.04     11.90 o 
   6   6   6        2.29       -8.56      8.56 o 
   7   6   6       43.86       46.08     17.22 o 
   8   6   6      129.02      144.12     16.92 o 
  -7   7   6      120.71      159.01     17.08 o 
  -6   7   6      168.35      210.56     18.36 o 
  -5   7   6      238.28      315.72     26.00 o 
  -4   7   6      120.66      162.48     29.63 o 
  -3   7   6      395.60      417.09     33.22 o 
  -2   7   6      511.32      506.48     35.88 o 
  -1   7   6       96.15       71.57     19.87 o 
   0   7   6       53.54       17.91     13.28 o 
   1   7   6       23.60       12.55     12.31 o 
   2   7   6      263.52      245.24     36.02 o 
   3   7   6        0.90       -7.82     16.14 o 
   4   7   6       85.44      104.73     11.47 o 
   5   7   6       85.15       96.41     10.13 o 
   6   7   6       34.34       28.80     11.63 o 
  -4   8   6        8.53        5.44     21.46 o 
  -3   8   6       46.22       67.78     23.14 o 
  -2   8   6       69.45       66.84     21.07 o 
  -1   8   6      306.38      301.71     23.67 o 
   0   8   6      128.47      112.51     17.79 o 
   1   8   6       79.90       82.86     17.63 o 
   2   8   6       54.87       69.22     17.37 o 
   3   8   6      115.73      101.66     25.96 o 
   4   8   6      239.77      233.86     39.50 o 
 -11   1   7        3.84       -3.83      8.57 o 
 -10   1   7      293.39      289.78     12.36 o 
  -9   1   7      165.62      164.15      6.68 o 
  -8   1   7        7.07        5.91      4.09 o 
  -7   1   7        7.69        7.27      3.20 o 
  -6   1   7        1.33       -2.17      2.17 o 
  -5   1   7      536.37      603.39      9.21 o 
  -4   1   7      115.25      155.42      3.32 o 
  -3   1   7     1640.04     1672.36     21.48 o 
  -2   1   7     2324.59     2420.32     32.21 o 
  -1   1   7      616.63      651.74      8.80 o 
   0   1   7       23.47       14.45      1.20 o 
   1   1   7     1405.03     1425.69     20.00 o 
   2   1   7     3052.82     3251.21     44.28 o 
   3   1   7     1769.95     1931.09     27.58 o 
   4   1   7      144.34      138.30      3.95 o 
   5   1   7      223.10      187.51      4.74 o 
   6   1   7     1204.16     1269.62     19.72 o 
   7   1   7       52.01       55.01      4.95 o 
   8   1   7      150.84      136.64      6.70 o 
   9   1   7        2.65        4.25      6.07 o 
  10   1   7       30.54       32.12      9.00 o 
  11   1   7       69.56       63.21     13.81 o 
 -11   2   7        7.43       -5.80      8.53 o 
 -10   2   7       34.20       33.83      6.59 o 
  -9   2   7      716.66      692.48     15.01 o 
  -8   2   7     1088.00     1042.65     19.78 o 
  -7   2   7       50.10       54.01      4.57 o 
  -6   2   7     2169.99     2196.13     35.05 o 
  -5   2   7     3817.97     3788.84     54.22 o 
  -4   2   7     1141.54     1104.06     15.14 o 
  -3   2   7      803.79      877.90     13.17 o 
  -2   2   7      695.20      746.04     11.40 o 
  -1   2   7       12.37       13.73      1.44 o 
   0   2   7      262.64      311.30      6.94 o 
   1   2   7       64.27       54.53      2.65 o 
   2   2   7     4965.04     5369.75     78.42 o 
   3   2   7      343.64      351.82      6.33 o 
   4   2   7       12.10       17.45      2.08 o 
   5   2   7     1851.55     1810.78     30.90 o 
   6   2   7     2660.53     2609.90     42.32 o 
   7   2   7      680.78      635.14     14.05 o 
   8   2   7      580.83      577.49     13.73 o 
   9   2   7      251.00      241.27      9.28 o 
  10   2   7       45.14       27.79      8.12 o 
 -11   3   7      136.29      144.96     11.78 o 
 -10   3   7      399.36      410.69     15.34 o 
  -9   3   7       10.09       11.16      5.67 o 
  -8   3   7        1.74       -4.58      4.58 o 
  -7   3   7      107.92       96.65      5.54 o 
  -6   3   7       47.70       45.24      3.91 o 
  -5   3   7      471.69      499.16     12.98 o 
  -4   3   7     2102.80     2098.46     36.76 o 
  -3   3   7      726.06      725.55     12.50 o 
  -2   3   7     1615.53     1578.05     35.17 o 
  -1   3   7     2723.92     2662.63     66.82 o 
   0   3   7    14351.73    15015.50    353.55 o 
   1   3   7     4965.47     4981.40    135.50 o 
   2   3   7      277.25      263.09      5.22 o 
   3   3   7     2775.48     2786.31     45.39 o 
   4   3   7     3405.81     3432.82     66.07 o 
   5   3   7      454.25      407.52     11.28 o 
   6   3   7      235.06      237.44      8.87 o 
   7   3   7       40.60       32.85      6.31 o 
   8   3   7       48.63       27.83      5.89 o 
   9   3   7       28.30       22.65      8.00 o 
  10   3   7      281.13      280.10     17.66 o 
 -10   4   7      174.08      192.86     13.55 o 
  -9   4   7      343.43      378.87     15.57 o 
  -8   4   7      159.90      195.34     11.46 o 
  -7   4   7      684.29      704.20     18.72 o 
  -6   4   7     3776.61     3744.27     78.86 o 
  -5   4   7     1028.78     1025.29     24.11 o 
  -4   4   7     1244.96     1258.54     31.06 o 
  -3   4   7     1295.38     1251.62     37.32 o 
  -2   4   7     1367.33     1391.54     37.55 o 
  -1   4   7     1887.42     1981.07     47.53 o 
   0   4   7       23.41       30.11      5.36 o 
   1   4   7     1787.53     1736.17     48.32 o 
   2   4   7      965.09      936.10     32.46 o 
   3   4   7       19.56       25.23      3.08 o 
   4   4   7     1130.70     1151.54     26.22 o 
   5   4   7     2920.12     2810.35     55.37 o 
   6   4   7       98.01      104.28      6.56 o 
   7   4   7      135.57      155.42      8.36 o 
   8   4   7     1299.36     1272.61     31.68 o 
   9   4   7      134.56      177.96     15.13 o 
  -9   5   7       88.82       79.87     11.37 o 
  -8   5   7        9.65        9.38      7.89 o 
  -7   5   7       20.45       11.65      6.24 o 
  -6   5   7      253.99      239.86     14.07 o 
  -5   5   7      359.56      368.61     13.70 o 
  -4   5   7     1258.28     1314.86     36.22 o 
  -3   5   7       13.03       19.77      4.39 o 
  -2   5   7     1112.63     1069.09     36.25 o 
  -1   5   7     2106.56     2035.51     56.20 o 
   0   5   7     3974.88     3863.53    126.95 o 
   1   5   7     2128.92     2086.02     57.97 o 
   2   5   7      284.56      265.77     12.37 o 
   3   5   7      850.41      846.12     20.47 o 
   4   5   7      933.59     1029.14     23.99 o 
   5   5   7        1.75       -2.06      5.54 o 
   6   5   7       79.15       70.36      7.75 o 
   7   5   7       53.70       37.26     17.31 o 
   8   5   7      245.52      228.48     18.63 o 
   9   5   7       30.16       14.57     14.66 o 
  -8   6   7       41.15       49.98     10.98 o 
  -7   6   7       16.55       19.98      8.53 o 
  -6   6   7     1635.18     1722.43     45.60 o 
  -5   6   7      774.15      788.27     20.68 o 
  -4   6   7      214.63      223.64     10.59 o 
  -3   6   7       29.93       19.03      9.88 o 
  -2   6   7       20.71       39.22     10.35 o 
  -1   6   7      759.17      743.51     26.69 o 
   0   6   7        0.03       -6.11      6.26 o 
   1   6   7     1233.54     1101.96     37.87 o 
   2   6   7      967.86      896.55     32.30 o 
   3   6   7      179.03      163.11     13.08 o 
   4   6   7      217.96      225.92     13.91 o 
   5   6   7      738.06      729.21     22.46 o 
   6   6   7      219.97      249.96     15.38 o 
   7   6   7        4.63       -6.45     11.67 o 
  -7   7   7       35.94       53.15     11.74 o 
  -6   7   7       71.63       84.25     10.37 o 
  -5   7   7        0.44       -6.87     12.35 o 
  -4   7   7      290.15      331.24     51.35 o 
  -3   7   7        2.14       -2.75     17.85 o 
  -2   7   7        4.60      -11.48     17.64 o 
  -1   7   7        4.16       -1.62     16.22 o 
   0   7   7      306.57      248.77     20.27 o 
   1   7   7      544.35      480.81     27.59 o 
   2   7   7       11.76       -3.91     13.58 o 
   3   7   7        1.46       -5.14     17.84 o 
   4   7   7      136.26      164.86     25.76 o 
   5   7   7        0.06        2.07      8.69 o 
   6   7   7       27.14       15.74     12.18 o 
  -4   8   7        2.33        0.40     20.67 o 
  -3   8   7       30.88       21.59     22.26 o 
  -2   8   7        7.38        3.85     20.88 o 
  -1   8   7       69.08       70.84     16.83 o 
   0   8   7        1.46        5.86     14.67 o 
   1   8   7      105.57      101.15     18.27 o 
   2   8   7        9.01       62.29     26.60 o 
   3   8   7        9.84        0.42     21.76 o 
   4   8   7       12.68       41.08     28.44 o 
 -11   0   8      609.90      683.94     26.09 o 
 -10   0   8       60.20       53.83     11.86 o 
  -9   0   8       57.84       63.75     11.48 o 
  -8   0   8     1327.39     1370.51     31.78 o 
  -7   0   8       21.93       23.94      4.28 o 
  -6   0   8     2447.29     2302.41     45.50 o 
  -5   0   8     6650.97     6883.15    130.79 o 
  -4   0   8      247.41      242.46      6.58 o 
  -3   0   8    16420.26    17288.29    304.39 o 
  -2   0   8    26473.29    27833.06    460.42 o 
  -1   0   8    38708.13    40913.89    691.83 o 
   0   0   8    25947.67    26203.73    473.28 o 
   1   0   8      474.53      481.26     10.22 o 
   2   0   8     6678.10     6484.67    122.54 o 
   3   0   8    10776.30    11550.06    234.53 o 
   4   0   8       83.73       90.95      4.56 o 
   5   0   8      980.10     1016.36     23.67 o 
   6   0   8      614.19      580.81     16.06 o 
   7   0   8      182.07      194.71      8.38 o 
   8   0   8      119.22      123.68     11.22 o 
   9   0   8     1794.41     1709.60     51.04 o 
  10   0   8      658.24      652.41     29.61 o 
  11   0   8        5.89        5.05     18.86 o 
 -11   1   8      306.93      302.15     14.44 o 
 -10   1   8      622.83      615.96     16.26 o 
  -9   1   8      808.17      800.36     15.72 o 
  -8   1   8      505.28      510.39     11.11 o 
  -7   1   8     6586.15     6690.05     94.12 o 
  -6   1   8     1650.18     1619.53     23.10 o 
  -5   1   8      658.61      740.13     10.88 o 
  -4   1   8     3563.25     3972.74     51.77 o 
  -3   1   8      832.21      811.52     11.37 o 
  -2   1   8        2.46       -0.39      0.92 o 
  -1   1   8    13250.33    13889.59    176.98 o 
   0   1   8     7783.41     8144.89    112.92 o 
   1   1   8     1473.13     1547.90     20.89 o 
   2   1   8     1102.36     1096.20     15.60 o 
   3   1   8     9296.85     9760.08    134.98 o 
   4   1   8    12133.09    12267.57    176.51 o 
   5   1   8      760.00      760.52     12.72 o 
   6   1   8       58.08       54.56      4.29 o 
   7   1   8     1290.38     1291.84     22.85 o 
   8   1   8      689.39      697.55     14.98 o 
   9   1   8       67.28       56.15      7.65 o 
  10   1   8      107.42       95.85     11.25 o 
  11   1   8       15.62       12.37     12.60 o 
 -11   2   8       72.59       87.64     10.14 o 
 -10   2   8       21.30       19.02      6.42 o 
  -9   2   8       61.84       58.16      6.42 o 
  -8   2   8      379.54      388.93      9.76 o 
  -7   2   8        6.31        3.01      3.46 o 
  -6   2   8     1372.60     1342.26     22.41 o 
  -5   2   8     1901.55     1852.00     27.03 o 
  -4   2   8      134.22      178.56      4.03 o 
  -3   2   8     5093.50     5531.53     80.09 o 
  -2   2   8     4953.85     4798.84     67.21 o 
  -1   2   8     8627.73     8831.37    124.01 o 
   0   2   8     3446.84     3677.11     58.11 o 
   1   2   8       19.10       22.59      1.85 o 
   2   2   8     3372.18     3430.62     53.08 o 
   3   2   8     2595.28     2532.91     39.88 o 
   4   2   8      221.38      242.41      5.10 o 
   5   2   8      314.09      314.87      7.85 o 
   6   2   8      138.07      118.21      5.28 o 
   7   2   8      163.87      142.55      6.49 o 
   8   2   8      731.12      672.04     15.29 o 
   9   2   8      599.70      576.10     14.62 o 
  10   2   8       28.28       28.19      9.76 o 
 -11   3   8      280.67      307.42     14.89 o 
 -10   3   8      240.81      257.18     12.13 o 
  -9   3   8        8.63       -4.66      5.37 o 
  -8   3   8      238.83      244.00      8.60 o 
  -7   3   8     1365.30     1373.43     27.45 o 
  -6   3   8      107.17      101.83      5.70 o 
  -5   3   8      315.74      342.21     10.16 o 
  -4   3   8       20.13       16.37      2.73 o 
  -3   3   8      124.22      108.16      3.35 o 
  -2   3   8     1329.64     1344.70     27.64 o 
  -1   3   8      774.01      807.35     19.75 o 
   0   3   8     1464.74     1460.86     36.61 o 
   1   3   8      310.22      308.33      7.99 o 
   2   3   8      222.39      262.83      4.91 o 
   3   3   8     1154.29     1158.37     21.07 o 
   4   3   8     2423.38     2402.84     47.26 o 
   5   3   8       79.02       65.08      5.27 o 
   6   3   8      361.97      356.55     16.04 o 
   7   3   8      290.10      297.36     13.51 o 
   8   3   8        8.57       -3.24      5.23 o 
   9   3   8      123.61      115.21      9.64 o 
  10   3   8       54.09       46.66     13.02 o 
 -10   4   8        5.82       -0.55     10.03 o 
  -9   4   8        1.60       -8.18      8.18 o 
  -8   4   8      112.96      123.86      8.58 o 
  -7   4   8      241.79      218.70      9.23 o 
  -6   4   8      176.07      190.12     11.13 o 
  -5   4   8       87.54       86.64      5.44 o 
  -4   4   8      776.05      772.64     18.80 o 
  -3   4   8       12.45       11.68      2.35 o 
  -2   4   8        5.95       -0.22      4.33 o 
  -1   4   8     1065.17     1111.53     30.56 o 
   0   4   8       39.96       57.33      5.35 o 
   1   4   8      376.16      412.65     14.53 o 
   2   4   8       21.22       29.46      4.11 o 
   3   4   8      293.88      284.21      8.35 o 
   4   4   8      311.96      305.36      9.70 o 
   5   4   8       44.65       54.98      5.18 o 
   6   4   8      110.92      103.35      6.86 o 
   7   4   8       37.83       36.26      6.82 o 
   8   4   8      206.93      193.16     11.06 o 
   9   4   8       87.67       76.93     12.63 o 
  -9   5   8      123.50      135.75     12.62 o 
  -8   5   8       77.83       61.63      9.29 o 
  -7   5   8        1.05       -6.82      6.82 o 
  -6   5   8      255.23      253.62      9.69 o 
  -5   5   8      414.59      391.37     13.93 o 
  -4   5   8        9.86       17.89      4.64 o 
  -3   5   8      239.15      243.46     10.28 o 
  -2   5   8        9.24        8.06      7.60 o 
  -1   5   8      457.83      423.06     16.70 o 
   0   5   8       22.53       31.16      5.98 o 
   1   5   8      182.80      182.91     12.09 o 
   2   5   8      515.73      495.46     20.39 o 
   3   5   8       80.42       82.35      4.20 o 
   4   5   8        2.98       -1.40      4.63 o 
   5   5   8      319.78      314.68     11.87 o 
   6   5   8      497.27      454.59     15.95 o 
   7   5   8       65.11       65.37     10.97 o 
   8   5   8       85.56       76.77     13.32 o 
  -8   6   8      146.80      157.81     15.59 o 
  -7   6   8       10.57       10.81      8.34 o 
  -6   6   8      141.74      136.39      9.89 o 
  -5   6   8      251.05      291.86     10.61 o 
  -4   6   8      294.10      309.52     11.68 o 
  -3   6   8      462.22      475.47     32.81 o 
  -2   6   8       57.33       87.68     18.27 o 
  -1   6   8       14.86       29.20     18.17 o 
   0   6   8      678.44      611.50     45.06 o 
   1   6   8      485.94      425.35     52.96 o 
   2   6   8        2.26       -8.84     10.91 o 
   3   6   8        6.29       18.56      4.61 o 
   4   6   8      125.49      132.50     14.09 o 
   5   6   8       61.37       68.64      9.57 o 
   6   6   8       30.70       32.00     10.72 o 
   7   6   8      124.51      110.03     18.93 o 
  -6   7   8        4.51        7.60      9.11 o 
  -5   7   8      214.82      231.87     17.33 o 
  -4   7   8        7.05        7.94     10.23 o 
  -3   7   8        6.38      -17.59     17.59 o 
  -2   7   8        4.43        8.05     17.46 o 
  -1   7   8        0.87        4.17     17.81 o 
   0   7   8       29.07       33.93     14.34 o 
   1   7   8      110.12      116.02     16.11 o 
   2   7   8       47.87       51.36     15.29 o 
   3   7   8      103.71      120.72     12.51 o 
   4   7   8      128.13      106.51     11.16 o 
   5   7   8      177.84      176.38     12.64 o 
   6   7   8      325.70      331.13     19.48 o 
  -4   8   8       20.09       30.81     33.18 o 
  -3   8   8      326.99      403.10     35.21 o 
  -2   8   8      116.83      144.51     26.18 o 
  -1   8   8      166.83      179.78     21.15 o 
   0   8   8      156.67      160.44     20.02 o 
   1   8   8       67.98       43.58     17.65 o 
   2   8   8       42.30       67.75     17.97 o 
   3   8   8       77.34       44.56     24.11 o 
 -11   1   9       61.05       54.88      9.48 o 
 -10   1   9      112.99      105.79      7.75 o 
  -9   1   9        5.45        8.89      4.72 o 
  -8   1   9      243.00      245.04      7.17 o 
  -7   1   9      989.01      946.12     16.92 o 
  -6   1   9      701.74      669.67     11.22 o 
  -5   1   9       31.96       31.19      2.17 o 
  -4   1   9      507.70      487.18      7.24 o 
  -3   1   9     2253.07     2406.80     30.71 o 
  -2   1   9     1229.55     1273.70     16.66 o 
  -1   1   9     1092.00     1179.39     15.51 o 
   0   1   9      135.62      128.36      2.64 o 
   1   1   9       83.08      133.08      2.74 o 
   2   1   9      963.18     1013.91     15.07 o 
   3   1   9       60.36       63.08      2.55 o 
   4   1   9     1743.99     1918.46     29.24 o 
   5   1   9       54.62       59.54      3.52 o 
   6   1   9       45.51       30.71      4.37 o 
   7   1   9      226.31      218.25      7.79 o 
   8   1   9      271.32      265.02      9.29 o 
   9   1   9       53.01       46.33      8.34 o 
  10   1   9        4.19       -6.34      9.43 o 
 -11   2   9      168.39      163.67     11.07 o 
 -10   2   9      188.09      187.55      8.91 o 
  -9   2   9       89.50       89.34      6.29 o 
  -8   2   9      959.71      962.81     18.44 o 
  -7   2   9      395.15      381.94      9.16 o 
  -6   2   9      380.81      372.89      8.27 o 
  -5   2   9        3.62        4.65      2.08 o 
  -4   2   9       54.26       56.60      2.44 o 
  -3   2   9       62.31       76.30      2.59 o 
  -2   2   9      305.28      261.24      4.50 o 
  -1   2   9     2914.43     3076.64     45.43 o 
   0   2   9     1331.31     1298.54     21.24 o 
   1   2   9      259.74      199.09      3.49 o 
   2   2   9     3298.10     3339.61     49.95 o 
   3   2   9     1648.74     1537.52     23.68 o 
   4   2   9     1054.33     1049.98     16.37 o 
   5   2   9      325.94      331.33      8.25 o 
   6   2   9      244.81      220.34      6.92 o 
   7   2   9      375.20      361.64      9.95 o 
   8   2   9        6.28       -2.21      5.38 o 
   9   2   9        3.89        0.88      6.31 o 
  10   2   9        8.82        9.28     10.50 o 
 -11   3   9       15.63       -2.96     10.22 o 
 -10   3   9       23.34       19.09      7.91 o 
  -9   3   9        2.81       -5.45      5.45 o 
  -8   3   9      401.05      391.87     11.18 o 
  -7   3   9      768.62      741.17     16.49 o 
  -6   3   9      787.74      777.06     17.75 o 
  -5   3   9      823.21      808.28     19.24 o 
  -4   3   9     4241.83     4388.67     74.69 o 
  -3   3   9     3216.33     3225.77     54.96 o 
  -2   3   9     2658.03     2592.19     42.13 o 
  -1   3   9     2943.20     2888.29     53.03 o 
   0   3   9     1233.02     1190.91     23.40 o 
   1   3   9     1266.34     1219.35     20.18 o 
   2   3   9      731.64      684.64     11.08 o 
   3   3   9      547.35      545.78     12.88 o 
   4   3   9      674.98      658.82     15.16 o 
   5   3   9       46.32       53.95      5.32 o 
   6   3   9      368.96      352.45     11.27 o 
   7   3   9      752.12      721.13     17.57 o 
   8   3   9      303.70      307.38     10.35 o 
   9   3   9      191.98      199.43     11.68 o 
  10   3   9       92.26       86.67     14.38 o 
 -10   4   9      250.04      247.52     14.56 o 
  -9   4   9      311.37      323.30     14.39 o 
  -8   4   9      624.94      641.92     18.27 o 
  -7   4   9      274.82      273.52     10.25 o 
  -6   4   9      145.62      138.32      7.06 o 
  -5   4   9      136.65      114.52      5.93 o 
  -4   4   9        2.06        4.91      3.32 o 
  -3   4   9      301.39      330.95      8.92 o 
  -2   4   9     2980.64     3093.20     79.00 o 
  -1   4   9      760.71      755.81     30.39 o 
   0   4   9     1061.96     1014.18     30.97 o 
   1   4   9     2447.25     2529.27     59.79 o 
   2   4   9     6188.20     6187.59    129.92 o 
   3   4   9     1635.41     1629.22     35.30 o 
   4   4   9       98.73      109.78      6.10 o 
   5   4   9     1023.50     1044.11     22.89 o 
   6   4   9      875.92      906.17     21.34 o 
   7   4   9       66.86       75.31      7.57 o 
   8   4   9       66.19       52.12     12.48 o 
   9   4   9       13.22        4.71     12.50 o 
  -9   5   9       57.02       47.14     10.61 o 
  -8   5   9        2.11       -6.09      8.31 o 
  -7   5   9      408.49      428.54     16.31 o 
  -6   5   9      265.95      316.64     12.52 o 
  -5   5   9      175.56      194.30      8.06 o 
  -4   5   9     4597.37     4595.82    100.17 o 
  -3   5   9     1599.25     1620.12     47.98 o 
  -2   5   9      854.83      891.85     35.86 o 
  -1   5   9      796.98      773.17     26.50 o 
   0   5   9      427.08      361.36     26.03 o 
   1   5   9     2401.27     2365.71     71.13 o 
   2   5   9      125.41      133.78      7.06 o 
   3   5   9      707.68      679.55     16.30 o 
   4   5   9      448.94      417.20     12.86 o 
   5   5   9        3.52        2.63      6.36 o 
   6   5   9       43.43       41.70      8.94 o 
   7   5   9      833.68      830.41     31.39 o 
   8   5   9      393.82      420.25     32.76 o 
  -8   6   9      792.86      812.51     31.77 o 
  -7   6   9       89.83      106.21     16.42 o 
  -6   6   9       72.79       81.65      9.57 o 
  -5   6   9      101.41      105.08      7.22 o 
  -4   6   9      126.15      141.24      8.51 o 
  -3   6   9        7.91       17.27      9.15 o 
  -2   6   9      859.40      917.58     60.04 o 
  -1   6   9        4.58      -11.87     14.76 o 
   0   6   9      111.38       94.49     13.66 o 
   1   6   9      157.21      132.20     17.94 o 
   2   6   9      894.25      840.28     39.19 o 
   3   6   9     1221.74     1236.11     52.19 o 
   4   6   9        5.60       12.12      5.70 o 
   5   6   9       14.82       18.70      9.06 o 
   6   6   9      310.97      334.99     17.86 o 
   7   6   9       26.61       28.24     14.19 o 
  -6   7   9      172.00      175.89     12.63 o 
  -5   7   9       69.20       78.19     13.87 o 
  -4   7   9      410.79      493.99     24.65 o 
  -3   7   9      398.00      405.17     33.78 o 
  -2   7   9      270.20      312.43     82.17 o 
  -1   7   9       18.90       29.63     24.10 o 
   0   7   9        1.03       -6.12     13.12 o 
   1   7   9      818.55      663.31     59.85 o 
   2   7   9       52.43       37.77     15.55 o 
   3   7   9      225.09      223.64     14.34 o 
   4   7   9      237.90      255.48     12.97 o 
   5   7   9       80.82       97.80     11.33 o 
   6   7   9        8.56      -14.47     23.41 o 
  -4   8   9       13.91       13.43     28.44 o 
  -3   8   9       35.47       75.48     25.19 o 
  -2   8   9       94.02       95.25     23.54 o 
  -1   8   9        7.51       -6.57     17.07 o 
   0   8   9        0.83        5.18     15.33 o 
   1   8   9       24.67       31.28     17.11 o 
   2   8   9       93.02       90.45     19.33 o 
   3   8   9      229.28      193.56     33.97 o 
 -11   0  10       59.00       66.46     13.53 o 
 -10   0  10       46.29       38.79     10.02 o 
  -9   0  10      723.24      693.09     24.43 o 
  -8   0  10     2336.72     2332.78     50.83 o 
  -7   0  10      818.41      787.84     17.81 o 
  -6   0  10      740.89      695.71     15.69 o 
  -5   0  10    14647.11    14934.10    281.93 o 
  -4   0  10     4399.34     4270.60     81.62 o 
  -3   0  10      301.50      258.84      6.50 o 
  -2   0  10     5298.61     5997.67    113.08 o 
  -1   0  10      559.45      531.56     10.58 o 
   0   0  10     2473.77     2460.16     44.78 o 
   1   0  10     1072.10      998.06     24.99 o 
   2   0  10     1972.88     1883.08     39.96 o 
   3   0  10      485.91      451.69     11.74 o 
   4   0  10      317.36      352.34     10.55 o 
   5   0  10     3311.55     3438.24     68.80 o 
   6   0  10     8493.47     8323.75    171.87 o 
   7   0  10      528.39      492.73     15.46 o 
   8   0  10       32.09       28.95      9.45 o 
   9   0  10      649.88      659.80     26.13 o 
  10   0  10      606.07      542.26     24.14 o 
 -11   1  10      155.94      186.14     12.14 o 
 -10   1  10      667.81      719.71     17.91 o 
  -9   1  10      763.97      768.16     15.30 o 
  -8   1  10       23.32       10.79      4.10 o 
  -7   1  10       30.64       21.58      4.13 o 
  -6   1  10     1364.48     1388.93     20.98 o 
  -5   1  10       32.77       35.03      2.27 o 
  -4   1  10     2866.05     2872.93     37.80 o 
  -3   1  10     5799.78     5989.82     77.44 o 
  -2   1  10      286.82      385.51      5.84 o 
  -1   1  10     2757.04     2675.92     35.68 o 
   0   1  10     5604.93     5290.92     75.69 o 
   1   1  10    12525.26    13053.74    171.02 o 
   2   1  10     3674.59     3646.58     51.18 o 
   3   1  10       73.56       90.65      3.14 o 
   4   1  10     4659.00     4597.82     67.54 o 
   5   1  10     3949.07     4062.43     60.34 o 
   6   1  10      251.69      214.38      6.98 o 
   7   1  10       27.63       29.56      5.34 o 
   8   1  10       28.75       24.18      6.22 o 
   9   1  10       84.58       88.36      9.24 o 
  10   1  10        7.61       -0.92      9.77 o 
 -11   2  10       81.13       89.26     10.00 o 
 -10   2  10        3.09       -5.57      6.04 o 
  -9   2  10      404.23      408.57     11.00 o 
  -8   2  10      985.59      989.09     18.90 o 
  -7   2  10      649.27      643.18     13.20 o 
  -6   2  10      658.13      670.35     12.56 o 
  -5   2  10     5546.64     5596.89     78.64 o 
  -4   2  10     2644.36     2505.78     36.61 o 
  -3   2  10     3913.51     4260.20     65.34 o 
  -2   2  10     4266.43     4666.17     66.41 o 
  -1   2  10      495.34      412.97      6.76 o 
   0   2  10     3640.84     3685.40     57.19 o 
   1   2  10      626.69      617.64      9.77 o 
   2   2  10     1601.11     1592.19     24.40 o 
   3   2  10      395.73      384.23      7.75 o 
   4   2  10      152.42      162.40      5.03 o 
   5   2  10     2159.89     2163.30     36.88 o 
   6   2  10     2773.26     2793.30     45.64 o 
   7   2  10      404.72      385.78     10.46 o 
   8   2  10       95.80       86.95      6.97 o 
   9   2  10      205.01      226.38     10.28 o 
  10   2  10       57.38       76.70     12.02 o 
 -10   3  10      239.89      255.91     11.82 o 
  -9   3  10      143.65      143.54      7.63 o 
  -8   3  10       22.05       16.40      5.22 o 
  -7   3  10       79.27       79.23      5.81 o 
  -6   3  10      141.07      139.84      7.02 o 
  -5   3  10      527.10      529.01     12.71 o 
  -4   3  10       88.56       68.30      3.68 o 
  -3   3  10     2278.15     2304.68     37.51 o 
  -2   3  10      102.40      122.45      2.94 o 
  -1   3  10      480.12      459.72      9.11 o 
   0   3  10      749.65      732.20     13.97 o 
   1   3  10     2972.49     2852.76     45.91 o 
   2   3  10     1769.96     1818.61     27.48 o 
   3   3  10      446.97      424.83     10.20 o 
   4   3  10        3.64       13.89      5.08 o 
   5   3  10      318.67      321.02     10.08 o 
   6   3  10       23.40       20.68      5.90 o 
   7   3  10       68.79       64.40      6.94 o 
   8   3  10      272.75      242.90      9.30 o 
   9   3  10       30.76       21.04      8.45 o 
  10   3  10        5.81        8.40     12.60 o 
 -10   4  10       80.34       66.93     11.84 o 
  -9   4  10      104.75       98.51      9.82 o 
  -8   4  10      142.52      137.72      9.98 o 
  -7   4  10       57.97       42.86      6.35 o 
  -6   4  10       78.91       81.02      6.10 o 
  -5   4  10      537.18      524.32     13.80 o 
  -4   4  10      237.09      240.24     11.85 o 
  -3   4  10      284.71      298.09      8.17 o 
  -2   4  10       98.70      100.66      5.89 o 
  -1   4  10       14.29       12.13      3.19 o 
   0   4  10      613.46      629.88     15.25 o 
   1   4  10      576.17      539.55     13.12 o 
   2   4  10     1284.17     1374.63     30.23 o 
   3   4  10      186.39      177.09      6.48 o 
   4   4  10       21.91       21.68      3.43 o 
   5   4  10      177.24      173.65      9.07 o 
   6   4  10      412.84      435.02     13.03 o 
   7   4  10       84.30       71.26      7.72 o 
   8   4  10       19.37        7.02     10.56 o 
   9   4  10       20.82       13.69     28.43 o 
  -9   5  10       15.94       17.13     10.40 o 
  -8   5  10      134.06      111.94     10.40 o 
  -7   5  10       16.80       -1.78      7.63 o 
  -6   5  10      427.62      472.78     16.07 o 
  -5   5  10       12.70       12.94      4.94 o 
  -4   5  10        5.68       14.11      5.30 o 
  -3   5  10        1.16        7.78      4.81 o 
  -2   5  10      265.49      259.52     18.36 o 
  -1   5  10       48.11       41.25     35.16 o 
   0   5  10       31.80       24.19     12.65 o 
   1   5  10       86.86       78.53      8.67 o 
   2   5  10       73.28       63.34      6.51 o 
   3   5  10      621.96      624.95     21.79 o 
   4   5  10       15.22       30.91      5.76 o 
   5   5  10      149.94      157.82      9.77 o 
   6   5  10       33.72       44.90     11.18 o 
   7   5  10      341.88      387.49     20.39 o 
   8   5  10       12.86      -10.62     14.41 o 
  -8   6  10       94.40       78.74     12.69 o 
  -7   6  10       80.17       84.29     11.22 o 
  -6   6  10      156.85      182.21     13.80 o 
  -5   6  10        5.83        8.11      5.79 o 
  -4   6  10        5.65        8.20      6.07 o 
  -3   6  10      711.56      699.27     28.96 o 
  -2   6  10      169.06      195.03     22.80 o 
  -1   6  10       36.82       19.45     16.22 o 
   0   6  10       61.59       67.93     13.78 o 
   1   6  10      227.22      265.63     45.02 o 
   2   6  10        6.07       16.60      6.10 o 
   3   6  10       54.73       55.23      4.84 o 
   4   6  10       81.53       88.87      7.21 o 
   5   6  10       13.46       13.30      8.93 o 
   6   6  10        5.62        5.26     11.26 o 
   7   6  10       12.19        5.54     14.19 o 
  -6   7  10      118.06      138.70     18.54 o 
  -5   7  10       32.45       21.39     12.89 o 
  -4   7  10        1.08      -10.45     10.45 o 
  -3   7  10       49.97       58.93     21.34 o 
  -2   7  10       74.90       98.84     21.34 o 
  -1   7  10      877.46      923.81     54.58 o 
   0   7  10      320.38      327.82     29.04 o 
   1   7  10       70.03       64.75     15.82 o 
   2   7  10      463.14      419.78     62.69 o 
   3   7  10      336.59      334.55     39.95 o 
   4   7  10       72.11      100.26     10.49 o 
   5   7  10       45.37       72.95     11.38 o 
  -4   8  10       22.28       32.39     30.02 o 
  -3   8  10      185.85      272.57     41.87 o 
  -2   8  10      191.49      185.96     28.66 o 
  -1   8  10       11.05       12.82     16.34 o 
   0   8  10        7.47       -9.31     15.11 o 
   1   8  10       23.91        8.68     16.78 o 
   2   8  10       54.35       67.17     20.68 o 
   3   8  10       13.80       47.40     27.65 o 
 -11   1  11       33.03       24.21      9.05 o 
 -10   1  11       83.02       76.97      8.21 o 
  -9   1  11        8.59        0.12      4.87 o 
  -8   1  11        9.80        4.67      4.08 o 
  -7   1  11       65.90       62.97      4.20 o 
  -6   1  11     1491.63     1509.74     22.70 o 
  -5   1  11      712.45      705.32     10.18 o 
  -4   1  11      148.54      163.25      3.64 o 
  -3   1  11     2445.66     2756.26     37.41 o 
  -2   1  11     3346.00     3735.59     48.47 o 
  -1   1  11       19.27       18.43      1.32 o 
   0   1  11        7.22        6.82      1.19 o 
   1   1  11      846.00      865.37     12.52 o 
   2   1  11      342.99      366.19      6.51 o 
   3   1  11       71.47       83.06      3.17 o 
   4   1  11      523.22      534.76     10.03 o 
   5   1  11      795.14      770.58     13.76 o 
   6   1  11       38.68       34.89      4.91 o 
   7   1  11        7.96        5.68      5.02 o 
   8   1  11      229.22      222.62      9.48 o 
   9   1  11      157.70      148.51     10.57 o 
  10   1  11        9.33       -0.81     10.97 o 
 -11   2  11      235.32      237.85     12.51 o 
 -10   2  11      200.86      221.10      9.24 o 
  -9   2  11      140.65      144.48      7.25 o 
  -8   2  11       15.06        4.71      4.37 o 
  -7   2  11      396.15      399.67      9.55 o 
  -6   2  11      195.47      187.72      5.52 o 
  -5   2  11      244.38      201.50      5.72 o 
  -4   2  11      687.34      616.01     10.59 o 
  -3   2  11     2399.58     2450.54     38.59 o 
  -2   2  11     2179.69     2181.14     31.60 o 
  -1   2  11     5256.65     5423.56     91.32 o 
   0   2  11     8046.99     8175.57    140.88 o 
   1   2  11     2994.31     3083.12     46.15 o 
   2   2  11      516.34      523.46      8.71 o 
   3   2  11      735.07      780.59     12.92 o 
   4   2  11      654.99      606.23     12.76 o 
   5   2  11       30.34       27.46      4.18 o 
   6   2  11       43.09       37.35      4.95 o 
   7   2  11        5.50        1.78      4.89 o 
   8   2  11       93.08       90.12      7.16 o 
   9   2  11       87.00       69.45      8.71 o 
  10   2  11      131.37      141.88     15.45 o 
 -10   3  11      266.39      254.09     11.86 o 
  -9   3  11      516.19      518.24     14.18 o 
  -8   3  11      667.28      637.47     16.53 o 
  -7   3  11      313.87      316.60     10.00 o 
  -6   3  11     2576.81     2581.85     52.29 o 
  -5   3  11     3232.13     3097.72     57.87 o 
  -4   3  11      764.70      760.01     14.80 o 
  -3   3  11     1229.75     1197.45     21.54 o 
  -2   3  11      298.83      276.91      5.29 o 
  -1   3  11      334.08      383.65      9.43 o 
   0   3  11      278.01      266.26      5.62 o 
   1   3  11     2007.92     2020.36     34.33 o 
   2   3  11     1689.16     1668.59     28.18 o 
   3   3  11     1175.80     1210.41     26.76 o 
   4   3  11     3171.72     3079.31     60.19 o 
   5   3  11     1592.18     1460.28     30.91 o 
   6   3  11      618.23      585.59     14.88 o 
   7   3  11      702.84      690.85     17.38 o 
   8   3  11      349.11      337.93     11.20 o 
   9   3  11      143.22      152.96     13.66 o 
 -10   4  11      112.55      109.73     12.58 o 
  -9   4  11       35.24       28.15      8.90 o 
  -8   4  11        0.40        3.47      7.27 o 
  -7   4  11       85.89       83.11      6.95 o 
  -6   4  11        9.03       15.45      5.16 o 
  -5   4  11      691.71      680.47     18.44 o 
  -4   4  11      872.97      875.31     27.10 o 
  -3   4  11      143.56      139.97      5.23 o 
  -2   4  11     4518.49     4331.92    107.09 o 
  -1   4  11     2985.86     2913.72    127.03 o 
   0   4  11     1007.40     1011.74     24.70 o 
   1   4  11     1749.63     1774.88     37.09 o 
   2   4  11     1072.65     1050.90     21.10 o 
   3   4  11     3281.30     3282.68     72.65 o 
   4   4  11      915.21      935.11     19.65 o 
   5   4  11       88.97       78.49      6.52 o 
   6   4  11      139.64      102.25      8.03 o 
   7   4  11       86.52       78.99     10.06 o 
   8   4  11       18.33       11.65     12.01 o 
   9   4  11      140.87      135.50     25.79 o 
  -9   5  11      219.73      236.75     20.05 o 
  -8   5  11      107.11       96.75     11.38 o 
  -7   5  11      876.90      868.13     29.13 o 
  -6   5  11     2186.87     2259.01     56.47 o 
  -5   5  11      319.16      340.06     12.34 o 
  -4   5  11      436.77      451.14     13.99 o 
  -3   5  11      304.97      307.97     12.31 o 
  -2   5  11        2.44       -4.81     10.97 o 
  -1   5  11      268.38      261.72     20.99 o 
   0   5  11     1392.95     1374.52     54.51 o 
   1   5  11      246.30      240.68     16.32 o 
   2   5  11       14.77       14.68      3.69 o 
   3   5  11      585.99      541.32     14.93 o 
   4   5  11     2313.61     2334.38     57.94 o 
   5   5  11     1205.84     1275.54     34.94 o 
   6   5  11       22.63       18.34     10.38 o 
   7   5  11       77.14       91.75     13.88 o 
   8   5  11      154.20      148.82     18.90 o 
  -8   6  11        6.22        6.30     11.42 o 
  -7   6  11       81.22       94.46     11.34 o 
  -6   6  11        3.16       -1.38      8.30 o 
  -5   6  11      727.75      807.21     23.27 o 
  -4   6  11      805.08      886.18     28.69 o 
  -3   6  11       12.81       12.67      4.99 o 
  -2   6  11     1096.45     1086.97     40.33 o 
  -1   6  11      324.65      317.52     39.11 o 
   0   6  11      211.89      237.87     35.21 o 
   1   6  11      501.92      514.34     36.04 o 
   2   6  11        4.15        5.40      6.67 o 
   3   6  11      812.69      833.00     35.79 o 
   4   6  11      162.66      197.23      9.48 o 
   5   6  11      149.31      139.62     11.93 o 
   6   6  11      146.02      132.95     16.81 o 
   7   6  11        1.21       -8.18     13.66 o 
  -6   7  11      953.48     1080.43     38.07 o 
  -5   7  11       47.37       70.85     13.70 o 
  -4   7  11       23.10       14.16      7.98 o 
  -3   7  11        4.46       -3.20      9.88 o 
  -2   7  11       15.75       11.22     18.41 o 
  -1   7  11       98.15       90.22     24.89 o 
   0   7  11      371.78      358.21     24.50 o 
   1   7  11       45.66       25.13     20.45 o 
   2   7  11       34.00       35.02     18.12 o 
   3   7  11        5.51       -7.13      7.79 o 
   4   7  11      136.43      156.97     10.97 o 
   5   7  11      337.59      348.63     18.89 o 
  -3   8  11       57.86       76.64     30.02 o 
  -2   8  11        4.56       28.76     22.12 o 
  -1   8  11       58.99       41.31     16.87 o 
   0   8  11       83.00       54.04     24.28 o 
   1   8  11       84.95      102.19     21.70 o 
   2   8  11       99.18      146.68     22.58 o 
 -11   0  12      332.79      347.17     20.39 o 
 -10   0  12      635.25      600.24     23.16 o 
  -9   0  12     1677.44     1710.60     49.37 o 
  -8   0  12     2970.08     3053.86     65.54 o 
  -7   0  12     3314.09     3303.11     64.66 o 
  -6   0  12     1181.40     1175.32     24.55 o 
  -5   0  12      583.31      648.08     14.43 o 
  -4   0  12     4895.26     5475.80    104.35 o 
  -3   0  12      167.73      212.31      5.89 o 
  -2   0  12     5746.70     6361.66    130.18 o 
  -1   0  12     1558.52     1301.47     37.51 o 
   0   0  12      377.25      453.54     10.02 o 
   1   0  12    10848.65    10491.19    265.77 o 
   2   0  12    12679.13    12002.01    283.13 o 
   3   0  12    14563.42    14414.08    309.80 o 
   4   0  12     4479.68     4238.57     88.95 o 
   5   0  12       40.25       30.14      5.09 o 
   6   0  12     2950.06     2956.97     64.15 o 
   7   0  12     1805.44     1808.13     60.78 o 
   8   0  12        9.90       14.38      9.66 o 
   9   0  12      345.84      356.69     19.30 o 
  10   0  12       20.14      -12.92     17.18 o 
 -11   1  12       22.60        7.05      9.02 o 
 -10   1  12       19.07        8.89      7.13 o 
  -9   1  12      236.58      249.29      9.27 o 
  -8   1  12      263.37      278.84      7.73 o 
  -7   1  12     1959.33     1924.49     31.40 o 
  -6   1  12     3456.64     3327.07     47.64 o 
  -5   1  12      661.08      599.49      9.34 o 
  -4   1  12     1614.45     1639.79     22.24 o 
  -3   1  12     8443.46     8489.73    113.27 o 
  -2   1  12     4728.59     4541.64     61.16 o 
  -1   1  12     6110.53     6169.24     93.09 o 
   0   1  12     5049.96     5023.54     69.66 o 
   1   1  12     1045.73     1045.65     14.96 o 
   2   1  12     8367.17     8498.45    118.11 o 
   3   1  12        4.96        1.38      2.44 o 
   4   1  12     1098.69     1075.14     17.66 o 
   5   1  12      256.61      261.89      7.58 o 
   6   1  12        8.05        3.64      4.55 o 
   7   1  12      867.38      823.90     17.54 o 
   8   1  12     2082.19     1952.08     37.63 o 
   9   1  12      236.70      240.55     12.41 o 
  10   1  12       25.72       15.24     11.37 o 
 -11   2  12       57.60       67.95     10.73 o 
 -10   2  12      106.99      126.22      8.54 o 
  -9   2  12      258.09      291.13      9.18 o 
  -8   2  12     1357.62     1413.00     26.48 o 
  -7   2  12     2518.16     2526.61     44.13 o 
  -6   2  12      102.70      120.11      4.62 o 
  -5   2  12      211.37      205.36      6.32 o 
  -4   2  12      781.53      741.58     12.48 o 
  -3   2  12      794.35      894.36     13.81 o 
  -2   2  12      139.18      131.47      3.18 o 
  -1   2  12    10701.88    11327.60    189.82 o 
   0   2  12     1071.78     1148.53     20.89 o 
   1   2  12      324.44      301.43      5.14 o 
   2   2  12     1576.64     1567.87     24.13 o 
   3   2  12     5440.71     5559.95     82.42 o 
   4   2  12     3117.92     3038.29     53.31 o 
   5   2  12      135.27      124.64      5.95 o 
   6   2  12       61.40       60.99      5.42 o 
   7   2  12      353.90      377.67     10.39 o 
   8   2  12      262.62      278.96     10.14 o 
   9   2  12       10.58       -2.98      7.90 o 
  10   2  12      371.38      353.10     17.82 o 
 -10   3  12       17.32       23.44      8.03 o 
  -9   3  12      111.75      113.83      8.83 o 
  -8   3  12      175.06      180.35     11.70 o 
  -7   3  12       10.49        9.02      4.74 o 
  -6   3  12      912.00      928.44     20.95 o 
  -5   3  12      201.17      180.08      6.53 o 
  -4   3  12      440.08      440.57     10.30 o 
  -3   3  12     2051.71     2134.42     38.80 o 
  -2   3  12     2958.36     2863.74     43.07 o 
  -1   3  12     1377.09     1509.90     26.42 o 
   0   3  12     1766.97     1933.62     35.39 o 
   1   3  12       88.55      101.79      3.55 o 
   2   3  12     1077.25     1043.60     18.47 o 
   3   3  12       81.30       97.43      6.08 o 
   4   3  12      118.51      128.20      6.11 o 
   5   3  12        2.41        6.03      5.09 o 
   6   3  12        9.49       17.24      5.40 o 
   7   3  12       33.02       24.96      6.40 o 
   8   3  12      368.73      366.19     13.89 o 
   9   3  12      260.26      252.69     19.79 o 
 -10   4  12        0.01       -6.87     10.31 o 
  -9   4  12        3.73       -8.53      8.53 o 
  -8   4  12      196.22      214.36     11.80 o 
  -7   4  12      191.70      210.97      9.81 o 
  -6   4  12      241.72      224.57      9.12 o 
  -5   4  12       37.28       34.60      6.07 o 
  -4   4  12      345.56      332.48     10.37 o 
  -3   4  12        5.50        5.31      3.23 o 
  -2   4  12      149.57      156.11      5.58 o 
  -1   4  12      925.53      920.74     43.18 o 
   0   4  12       32.07       29.09      5.52 o 
   1   4  12       84.11       91.94      5.18 o 
   2   4  12      204.68      196.19      7.16 o 
   3   4  12      116.28      126.99      4.98 o 
   4   4  12        0.56       -0.84      4.62 o 
   5   4  12      514.21      493.98     15.46 o 
   6   4  12        5.26        4.39      6.96 o 
   7   4  12      260.78      288.17     17.16 o 
   8   4  12        2.89       -8.65     12.03 o 
   9   4  12       45.13       29.91     16.29 o 
  -9   5  12      231.09      235.88     16.60 o 
  -8   5  12       53.37       47.60     10.26 o 
  -7   5  12        7.77       -3.50     10.26 o 
  -6   5  12       29.86       21.73      6.67 o 
  -5   5  12      401.49      387.09     13.62 o 
  -4   5  12     1145.16     1179.43     30.75 o 
  -3   5  12        2.97        4.18      3.35 o 
  -2   5  12        4.99        0.22      3.77 o 
  -1   5  12      532.08      526.98     45.81 o 
   0   5  12      181.85      178.86     29.31 o 
   1   5  12      135.10      143.75      7.15 o 
   2   5  12       25.40       36.77      4.50 o 
   3   5  12       75.00       60.77      5.84 o 
   4   5  12      307.73      379.57     18.60 o 
   5   5  12        1.79        0.39     10.70 o 
   6   5  12       91.37       95.37     12.20 o 
   7   5  12       31.80       17.21     12.27 o 
   8   5  12       14.26       23.47     15.72 o 
  -8   6  12        5.89        6.74     11.02 o 
  -7   6  12       67.75       50.75     10.20 o 
  -6   6  12      522.11      532.65     20.81 o 
  -5   6  12        1.38        6.31      6.95 o 
  -4   6  12      289.52      325.43     15.16 o 
  -3   6  12       12.57       16.45      6.92 o 
  -2   6  12       34.63       20.78     13.65 o 
  -1   6  12       26.69       33.00      7.18 o 
   0   6  12      224.06      250.80     16.54 o 
   1   6  12      328.03      362.30     23.19 o 
   2   6  12       54.23       68.21      7.93 o 
   3   6  12        3.13        3.88      5.58 o 
   4   6  12       80.31       91.80      9.18 o 
   5   6  12      394.89      448.33     26.91 o 
   6   6  12      122.64      140.57     15.67 o 
   7   6  12        1.49        6.82     15.41 o 
  -6   7  12      317.13      356.73     18.25 o 
  -5   7  12       97.80      110.40     10.21 o 
  -4   7  12       69.93       86.61     17.57 o 
  -3   7  12      250.49      276.00     17.32 o 
  -2   7  12       68.35       81.53     16.98 o 
  -1   7  12      321.51      313.73     48.59 o 
   0   7  12      411.13      409.95     48.02 o 
   1   7  12       31.43       14.91     14.05 o 
   2   7  12        1.84       14.67      7.92 o 
   3   7  12       83.96      100.88     15.96 o 
   4   7  12        4.57        6.97      8.26 o 
   5   7  12        6.09       -0.16     16.80 o 
  -3   8  12        3.31       26.07     27.65 o 
  -2   8  12       31.31       19.75     26.86 o 
  -1   8  12        7.17       -3.78     16.89 o 
   0   8  12       37.47       19.33     25.28 o 
   1   8  12      167.40      146.29     27.26 o 
   2   8  12      205.60      225.58     41.87 o 
 -11   1  13        1.49        2.35      8.68 o 
 -10   1  13       83.84       97.81      8.56 o 
  -9   1  13      470.72      479.55     11.86 o 
  -8   1  13      174.42      174.96      6.31 o 
  -7   1  13       39.30       35.12      4.07 o 
  -6   1  13      110.69      112.57      4.14 o 
  -5   1  13        0.04       -2.15      2.15 o 
  -4   1  13       69.14       95.31      3.49 o 
  -3   1  13      408.74      430.13      7.05 o 
  -2   1  13     2122.48     1947.62     27.86 o 
  -1   1  13     3945.77     4137.57     56.40 o 
   0   1  13      566.59      608.05     11.98 o 
   1   1  13        7.57       26.91      2.95 o 
   2   1  13      740.37      699.59     11.68 o 
   3   1  13     1187.15     1188.11     19.02 o 
   4   1  13       23.89       23.61      3.42 o 
   5   1  13       18.76       12.26      4.53 o 
   6   1  13       36.07       28.52      5.44 o 
   7   1  13      110.46      104.73      6.99 o 
   8   1  13       45.08       32.48      7.54 o 
   9   1  13        1.94        1.58      8.72 o 
  10   1  13       48.40       34.20     13.39 o 
 -11   2  13       29.41       22.47     10.07 o 
 -10   2  13        5.00        2.18      7.22 o 
  -9   2  13      217.29      204.10      7.98 o 
  -8   2  13      787.26      742.91     15.90 o 
  -7   2  13      555.64      509.67     11.36 o 
  -6   2  13      198.42      203.82      6.03 o 
  -5   2  13      993.48      978.00     17.48 o 
  -4   2  13     2820.55     2864.56     41.47 o 
  -3   2  13     1591.44     1566.09     25.15 o 
  -2   2  13      414.38      418.44      6.95 o 
  -1   2  13      604.71      541.28      9.76 o 
   0   2  13       24.69       20.83      1.77 o 
   1   2  13      666.13      673.36     10.90 o 
   2   2  13       16.85       17.68      1.90 o 
   3   2  13      325.86      333.03      7.52 o 
   4   2  13        4.99        1.31      3.63 o 
   5   2  13       39.11       36.60      4.82 o 
   6   2  13      315.90      315.56     10.34 o 
   7   2  13      391.67      378.91     10.55 o 
   8   2  13       33.67       34.37      6.80 o 
   9   2  13      139.24      147.52     10.26 o 
  10   2  13       76.78       76.72     14.13 o 
 -10   3  13      276.26      301.48     13.28 o 
  -9   3  13      416.02      414.67     14.34 o 
  -8   3  13      533.80      508.08     14.38 o 
  -7   3  13       16.73       17.57      5.02 o 
  -6   3  13       40.25       33.34      4.69 o 
  -5   3  13      245.28      222.26      7.34 o 
  -4   3  13       22.33       23.31      3.40 o 
  -3   3  13     1652.42     1636.47     30.31 o 
  -2   3  13     1699.31     1774.47     30.53 o 
  -1   3  13      332.21      276.62     12.48 o 
   0   3  13     3043.08     2885.22     56.37 o 
   1   3  13     3376.13     3265.93     57.81 o 
   2   3  13      900.90      868.20     18.20 o 
   3   3  13      660.78      662.71     16.12 o 
   4   3  13       48.85       66.58      5.24 o 
   5   3  13     1075.02     1071.56     22.81 o 
   6   3  13      630.02      625.81     15.96 o 
   7   3  13        2.64        2.60      6.25 o 
   8   3  13       71.28       35.33     10.25 o 
   9   3  13       13.53       29.49     17.07 o 
 -10   4  13       24.45       35.87     12.44 o 
  -9   4  13       72.51       65.47     10.11 o 
  -8   4  13      394.21      412.87     16.26 o 
  -7   4  13     1249.66     1224.88     30.49 o 
  -6   4  13      422.66      443.11     13.96 o 
  -5   4  13      604.34      650.57     17.46 o 
  -4   4  13     3618.07     3634.74     87.37 o 
  -3   4  13     2341.69     2209.09     53.96 o 
  -2   4  13     1268.97     1245.30     31.62 o 
  -1   4  13     1350.19     1279.17     50.87 o 
   0   4  13       84.01       76.43      5.71 o 
   1   4  13     1369.96     1420.49     36.33 o 
   2   4  13      245.35      207.13      7.43 o 
   3   4  13      807.21      755.43     17.09 o 
   4   4  13       76.17       91.99      7.77 o 
   5   4  13      385.27      380.42     13.32 o 
   6   4  13     1057.94     1000.00     26.93 o 
   7   4  13      710.54      718.32     24.67 o 
   8   4  13      120.10      143.17     18.33 o 
  -9   5  13      329.48      328.32     18.87 o 
  -8   5  13      294.71      314.59     16.29 o 
  -7   5  13        4.91        5.37      8.30 o 
  -6   5  13        2.36       -3.39      6.31 o 
  -5   5  13      307.37      315.47     12.01 o 
  -4   5  13       40.65       41.22      5.60 o 
  -3   5  13      386.14      396.26     12.54 o 
  -2   5  13     1355.35     1335.08     62.61 o 
  -1   5  13       89.07       98.34     18.59 o 
   0   5  13     1235.19     1148.52     74.99 o 
   1   5  13     1713.49     1585.69     37.86 o 
   2   5  13      706.94      720.65     16.61 o 
   3   5  13     1229.74     1213.45     31.50 o 
   4   5  13      169.88      192.88      9.63 o 
   5   5  13      701.88      775.78     24.03 o 
   6   5  13      127.65      174.56     14.39 o 
   7   5  13      114.07       68.20     17.33 o 
   8   5  13       55.24       48.38     28.82 o 
  -8   6  13       84.08       88.27     13.07 o 
  -7   6  13        2.82       -5.53      9.74 o 
  -6   6  13       97.38       89.95     13.46 o 
  -5   6  13      344.03      343.98     19.84 o 
  -4   6  13     2027.16     2107.68     60.77 o 
  -3   6  13      309.94      286.82     17.45 o 
  -2   6  13       54.33       48.39      6.73 o 
  -1   6  13      488.26      468.01     44.62 o 
   0   6  13      185.58      178.67     22.46 o 
   1   6  13      883.51      853.06     43.27 o 
   2   6  13       73.28       70.08      6.14 o 
   3   6  13      169.19      160.36      7.50 o 
   4   6  13        2.13        7.10      8.21 o 
   5   6  13       78.70       81.85     11.23 o 
   6   6  13      555.62      575.95     42.64 o 
  -6   7  13       73.11       73.03     13.12 o 
  -5   7  13      204.92      223.49     13.57 o 
  -4   7  13        2.76       15.79     15.83 o 
  -3   7  13      133.01      143.96     13.69 o 
  -2   7  13      302.00      292.23     20.09 o 
  -1   7  13       15.00        5.59      8.83 o 
   0   7  13       24.19       23.00      8.25 o 
   1   7  13      144.86      139.27     11.36 o 
   2   7  13      339.01      328.31     16.84 o 
   3   7  13      117.90       98.93      8.56 o 
   4   7  13       30.05       38.60      9.58 o 
   5   7  13      222.80      250.82     16.70 o 
  -2   8  13       37.59        2.37     24.49 o 
  -1   8  13        9.55        3.85     28.44 o 
   0   8  13       50.72       23.89     23.70 o 
   1   8  13       67.36       96.89     21.83 o 
 -11   0  14      424.53      470.68     26.30 o 
 -10   0  14      190.36      213.25     13.86 o 
  -9   0  14      189.51      151.20     13.54 o 
  -8   0  14       21.75       12.29      6.28 o 
  -7   0  14      841.99      857.79     21.09 o 
  -6   0  14      378.64      405.05     10.78 o 
  -5   0  14     3158.76     3237.76     62.95 o 
  -4   0  14     4030.52     3932.34     75.55 o 
  -3   0  14      308.94      287.61      8.03 o 
  -2   0  14     3036.02     2910.25     60.28 o 
  -1   0  14     3948.95     3668.42     90.23 o 
   0   0  14     4899.62     4645.06     89.77 o 
   1   0  14     7201.43     7239.01    149.61 o 
   2   0  14     1024.72      965.37     36.04 o 
   3   0  14      101.30       48.61      5.46 o 
   4   0  14     4577.69     4421.75    134.65 o 
   5   0  14       31.00       16.20      5.39 o 
   6   0  14      294.12      251.56     11.90 o 
   7   0  14       26.29        9.59     10.50 o 
   8   0  14       82.46       83.62     12.55 o 
   9   0  14       12.56       -3.46     11.48 o 
  10   0  14      245.32      256.59     26.27 o 
 -11   1  14       24.25       19.05      9.38 o 
 -10   1  14      197.46      188.40     10.01 o 
  -9   1  14      157.31      149.55      7.43 o 
  -8   1  14      525.02      508.05     11.14 o 
  -7   1  14      685.86      705.61     13.52 o 
  -6   1  14     3162.03     3227.27     46.31 o 
  -5   1  14     6025.64     6049.60     88.67 o 
  -4   1  14     2510.87     2458.42     33.83 o 
  -3   1  14     1054.96     1119.08     16.51 o 
  -2   1  14     6392.52     6814.99     98.62 o 
  -1   1  14     1628.02     1579.37     22.72 o 
   0   1  14        0.62        6.04      2.22 o 
   1   1  14      628.69      675.82     10.86 o 
   2   1  14      226.27      197.90      5.63 o 
   3   1  14      675.28      703.28     12.28 o 
   4   1  14     2108.21     2071.21     46.74 o 
   5   1  14     4684.95     4413.12     79.32 o 
   6   1  14     2052.31     1944.31     38.29 o 
   7   1  14       47.06       43.53      6.29 o 
   8   1  14      586.09      559.12     17.77 o 
   9   1  14      630.23      634.19     23.91 o 
  10   1  14      178.81      185.55     18.58 o 
 -11   2  14      136.67      151.71     12.31 o 
 -10   2  14      308.87      322.57     12.86 o 
  -9   2  14      150.98      174.46      7.66 o 
  -8   2  14       15.92       12.16      4.86 o 
  -7   2  14      177.72      183.93      6.38 o 
  -6   2  14      806.99      787.91     15.03 o 
  -5   2  14      528.93      557.97     11.18 o 
  -4   2  14     4612.15     4665.88     69.38 o 
  -3   2  14      965.67      980.38     15.76 o 
  -2   2  14       25.71       36.07      1.85 o 
  -1   2  14     2665.28     2536.20     42.50 o 
   0   2  14     5195.19     5056.96     77.07 o 
   1   2  14     2084.58     2067.35     30.90 o 
   2   2  14     1729.41     1785.96     26.37 o 
   3   2  14       47.92       54.14      3.79 o 
   4   2  14     1832.26     1839.40     33.42 o 
   5   2  14      255.22      227.31      7.93 o 
   6   2  14       71.91       74.75      5.96 o 
   7   2  14       10.82        7.16      5.64 o 
   8   2  14       39.78       29.58      6.93 o 
   9   2  14        1.71       -8.59      8.59 o 
 -10   3  14       50.75       45.47      9.00 o 
  -9   3  14      213.22      225.79     10.71 o 
  -8   3  14      134.36      137.27      7.75 o 
  -7   3  14        5.37       11.33      5.01 o 
  -6   3  14      961.19      985.41     21.94 o 
  -5   3  14     3111.30     2994.08     59.16 o 
  -4   3  14       27.32       24.45      3.47 o 
  -3   3  14      173.92      174.61      7.23 o 
  -2   3  14      400.24      409.20     13.06 o 
  -1   3  14      282.77      252.84      9.15 o 
   0   3  14      585.26      567.05     13.71 o 
   1   3  14     3674.50     3777.68     75.93 o 
   2   3  14     1055.99     1034.02     33.17 o 
   3   3  14      224.67      229.45      8.53 o 
   4   3  14      428.92      408.65     12.63 o 
   5   3  14     1090.76     1076.38     25.11 o 
   6   3  14      818.47      808.65     21.47 o 
   7   3  14        1.75       -4.90      7.27 o 
   8   3  14        5.57       -9.69      9.69 o 
   9   3  14       72.12       52.93     17.50 o 
 -10   4  14       93.49      121.91     14.66 o 
  -9   4  14        2.28      -10.49     10.49 o 
  -8   4  14       37.33       22.55     11.06 o 
  -7   4  14      181.27      209.91     10.83 o 
  -6   4  14       78.84       83.85      7.58 o 
  -5   4  14      186.53      190.23      9.11 o 
  -4   4  14      690.85      676.34     19.33 o 
  -3   4  14       51.31       53.99      5.95 o 
  -2   4  14     1040.70     1035.34     25.38 o 
  -1   4  14      208.44      192.18     12.60 o 
   0   4  14      983.93      899.71     33.25 o 
   1   4  14        0.51        0.26      2.96 o 
   2   4  14        1.16        4.31      3.12 o 
   3   4  14     1031.13     1035.96     25.82 o 
   4   4  14       60.23       79.88      6.56 o 
   5   4  14      117.11      123.67      8.39 o 
   6   4  14      290.51      296.11     13.06 o 
   7   4  14       92.32       74.20     13.43 o 
   8   4  14        6.53       14.51     15.14 o 
  -9   5  14        6.24      -11.80     11.91 o 
  -8   5  14       17.86       17.50      9.80 o 
  -7   5  14        5.27       -5.44      8.31 o 
  -6   5  14       68.49       86.51      7.81 o 
  -5   5  14        4.24        2.57      6.14 o 
  -4   5  14      300.25      292.21     11.11 o 
  -3   5  14      138.93      122.87      9.28 o 
  -2   5  14      327.55      304.51     10.78 o 
  -1   5  14       96.16      101.68     10.64 o 
   0   5  14        0.15       -3.47      3.47 o 
   1   5  14      229.50      235.56      9.76 o 
   2   5  14        0.54        3.69      4.03 o 
   3   5  14       60.17       64.13      5.84 o 
   4   5  14       51.43       53.75      7.02 o 
   5   5  14        5.41        1.16      9.05 o 
   6   5  14        2.65       -7.55     11.00 o 
   7   5  14       86.84       65.92     16.28 o 
  -7   6  14       19.14       44.99     10.94 o 
  -6   6  14       32.21       22.06      9.20 o 
  -5   6  14        3.31       -5.46      7.48 o 
  -4   6  14      248.87      258.09     10.64 o 
  -3   6  14      119.32      120.77      8.61 o 
  -2   6  14      109.40      135.77     13.15 o 
  -1   6  14       72.31       97.24     12.20 o 
   0   6  14       54.23       66.79      6.08 o 
   1   6  14      300.70      304.60     15.01 o 
   2   6  14      563.84      544.56     14.00 o 
   3   6  14      137.67      142.94      9.25 o 
   4   6  14        5.58       14.27      8.09 o 
   5   6  14      274.54      296.58     16.56 o 
   6   6  14      129.76      114.38     22.12 o 
  -6   7  14      126.82      112.09     12.29 o 
  -5   7  14       70.94       63.39     10.24 o 
  -4   7  14      145.22      176.19     15.92 o 
  -3   7  14      162.84      179.19     10.89 o 
  -2   7  14        2.92       -6.46      9.48 o 
  -1   7  14       11.96       13.16      8.44 o 
   0   7  14      165.34      188.06     21.44 o 
   1   7  14        9.08       -0.15      7.83 o 
   2   7  14       70.04       66.41      9.76 o 
   3   7  14       13.34       18.79      7.47 o 
   4   7  14       88.58       92.32     10.58 o 
  -2   8  14       96.72      104.70     14.77 o 
  -1   8  14      152.28      167.02     25.68 o 
   0   8  14       60.13       79.43     19.46 o 
   1   8  14       53.19       -8.69     28.44 o 
 -11   1  15       25.09       19.00     11.54 o 
 -10   1  15        0.36       -7.00      7.63 o 
  -9   1  15      100.52      112.14      7.27 o 
  -8   1  15       37.18       36.24      4.73 o 
  -7   1  15      206.69      195.55      6.23 o 
  -6   1  15      132.54      127.67      4.51 o 
  -5   1  15       28.74       18.04      2.97 o 
  -4   1  15       36.86       33.80      2.66 o 
  -3   1  15      183.72      167.69      3.83 o 
  -2   1  15       28.95       14.45      1.94 o 
  -1   1  15      598.62      599.15     10.56 o 
   0   1  15     2590.08     2616.54     57.03 o 
   1   1  15       12.81       12.04      2.11 o 
   2   1  15       33.95       26.12      2.75 o 
   3   1  15     1866.28     1874.74     29.06 o 
   4   1  15        8.41        5.43      3.78 o 
   5   1  15        1.39       -4.26      4.69 o 
   6   1  15       17.85       17.80      5.68 o 
   7   1  15       35.81       19.85      6.95 o 
   8   1  15        6.18        4.30      7.99 o 
   9   1  15       35.96       31.91     10.45 o 
 -10   2  15       52.22       44.56      8.13 o 
  -9   2  15      694.40      692.40     15.61 o 
  -8   2  15      482.28      469.50     11.74 o 
  -7   2  15     1106.88     1052.93     21.38 o 
  -6   2  15     1515.48     1475.65     26.78 o 
  -5   2  15      165.52      153.82      5.09 o 
  -4   2  15        9.76       14.80      2.81 o 
  -3   2  15      959.45     1003.10     16.21 o 
  -2   2  15     1275.70     1272.24     20.01 o 
  -1   2  15      132.65      144.01      4.24 o 
   0   2  15      867.85      818.46     15.28 o 
   1   2  15      752.76      770.92     14.17 o 
   2   2  15     2271.48     2370.91     36.14 o 
   3   2  15      369.63      354.67      9.17 o 
   4   2  15     1494.31     1425.77     26.69 o 
   5   2  15     3056.64     2936.76     54.13 o 
   6   2  15      104.22      104.88      7.41 o 
   7   2  15      525.33      525.90     16.15 o 
   8   2  15      329.17      308.76     11.65 o 
   9   2  15        2.17      -11.27     11.27 o 
 -10   3  15       12.32       10.64      8.81 o 
  -9   3  15        2.00        4.48      7.27 o 
  -8   3  15        1.67        3.88      5.91 o 
  -7   3  15      128.00      118.73      6.76 o 
  -6   3  15      794.62      774.82     18.29 o 
  -5   3  15     1607.15     1498.90     31.23 o 
  -4   3  15      227.87      214.66      6.85 o 
  -3   3  15     1286.54     1288.13     26.57 o 
  -2   3  15     4688.54     4840.39     94.43 o 
  -1   3  15     3197.62     3147.88     74.04 o 
   0   3  15     2847.27     2829.63     66.72 o 
   1   3  15     1197.35     1154.74     24.94 o 
   2   3  15      416.53      405.70     11.80 o 
   3   3  15     2395.25     2484.48     60.62 o 
   4   3  15        0.86        5.91      5.19 o 
   5   3  15       34.84       25.03      6.04 o 
   6   3  15       29.98       31.36      7.35 o 
   7   3  15       73.79       66.71     10.38 o 
   8   3  15      173.30      135.35     13.31 o 
   9   3  15      385.77      394.71     27.08 o 
  -9   4  15      414.54      462.90     21.83 o 
  -8   4  15      155.64      170.61     12.46 o 
  -7   4  15     1098.01     1086.01     30.32 o 
  -6   4  15     1707.36     1620.05     41.80 o 
  -5   4  15      145.55      146.60      9.29 o 
  -4   4  15      259.02      247.26      9.80 o 
  -3   4  15     1664.27     1596.11     40.20 o 
  -2   4  15      285.87      291.31     11.75 o 
  -1   4  15      503.68      487.36     16.74 o 
   0   4  15     1191.70     1190.16     42.47 o 
   1   4  15       86.60       97.62      4.91 o 
   2   4  15      732.69      674.07     15.94 o 
   3   4  15     2062.02     2045.96     45.84 o 
   4   4  15      630.97      699.54     19.08 o 
   5   4  15      516.53      593.79     17.88 o 
   6   4  15      120.11      133.91     10.66 o 
   7   4  15      667.29      726.32     47.32 o 
   8   4  15      273.70      295.33     26.78 o 
  -8   5  15        5.40        0.79     10.29 o 
  -7   5  15       10.14        3.41      8.79 o 
  -6   5  15      285.78      315.05     15.51 o 
  -5   5  15      528.02      548.91     17.34 o 
  -4   5  15       57.47       65.12      6.29 o 
  -3   5  15      838.92      813.43     24.54 o 
  -2   5  15     3692.39     3722.18     94.82 o 
  -1   5  15     1083.52     1137.79     60.85 o 
   0   5  15       54.32       69.89      4.76 o 
   1   5  15      669.27      660.40     29.65 o 
   2   5  15       66.21       61.00      5.23 o 
   3   5  15      559.20      570.10     17.30 o 
   4   5  15        0.22        0.76      6.46 o 
   5   5  15      352.06      335.80     16.70 o 
   6   5  15       26.44       37.40     12.05 o 
   7   5  15       24.14       29.43     15.16 o 
  -7   6  15      410.25      444.99     20.99 o 
  -6   6  15      301.92      329.59     15.95 o 
  -5   6  15       66.55       75.07     15.28 o 
  -4   6  15      143.22      135.39      8.05 o 
  -3   6  15      164.61      179.71      8.45 o 
  -2   6  15        8.77       18.18      9.01 o 
  -1   6  15       60.32       62.05     10.15 o 
   0   6  15      953.56      974.59     49.82 o 
   1   6  15      410.12      373.05     20.24 o 
   2   6  15        7.88        2.97      4.86 o 
   3   6  15      625.56      569.13     20.98 o 
   4   6  15      470.17      495.18     27.82 o 
   5   6  15      180.71      204.56     18.47 o 
   6   6  15        6.75        5.46     20.87 o 
  -5   7  15       59.73       66.85     10.18 o 
  -4   7  15        2.18       19.44     12.80 o 
  -3   7  15        2.24       -8.42     10.51 o 
  -2   7  15      209.11      225.13     16.09 o 
  -1   7  15      241.19      235.07     23.61 o 
   0   7  15       41.29       56.34      9.67 o 
   1   7  15       12.75       14.23      8.82 o 
   2   7  15        0.48        3.05      8.58 o 
   3   7  15      186.62      195.64     21.90 o 
   4   7  15        0.18        5.85      9.16 o 
 -11   0  16        6.15       -8.35     13.28 o 
 -10   0  16       20.91       16.75     12.66 o 
  -9   0  16        4.29        9.58      8.28 o 
  -8   0  16      408.75      397.14     16.54 o 
  -7   0  16      447.81      438.10     13.02 o 
  -6   0  16     1891.94     1824.34     36.81 o 
  -5   0  16     3025.62     3095.53     60.30 o 
  -4   0  16     6901.94     7109.03    145.59 o 
  -3   0  16     8873.31     8497.89    173.96 o 
  -2   0  16     5345.41     5071.91    104.01 o 
  -1   0  16     1817.90     1817.20     40.46 o 
   0   0  16     1226.66     1222.55     25.95 o 
   1   0  16     1582.42     1629.18     35.42 o 
   2   0  16     1860.65     1833.00     58.25 o 
   3   0  16      658.82      590.70     30.98 o 
   4   0  16      259.03      228.63     12.93 o 
   5   0  16      144.57      134.47      8.29 o 
   6   0  16      735.37      723.49     23.65 o 
   7   0  16     1386.45     1337.17     74.35 o 
   8   0  16      610.77      617.63     40.31 o 
   9   0  16        5.44        5.70     14.14 o 
 -11   1  16      103.59      108.57     11.25 o 
 -10   1  16      770.33      778.86     22.53 o 
  -9   1  16      777.11      843.01     19.63 o 
  -8   1  16     1260.26     1369.77     23.76 o 
  -7   1  16     1373.77     1424.62     24.19 o 
  -6   1  16      200.81      211.02      6.09 o 
  -5   1  16     1273.49     1303.21     21.53 o 
  -4   1  16      931.84      963.01     15.45 o 
  -3   1  16     2055.11     2194.07     31.38 o 
  -2   1  16     8292.05     8623.95    121.95 o 
  -1   1  16     2045.42     2037.10     39.49 o 
   0   1  16     1336.12     1274.65     24.14 o 
   1   1  16     3635.98     3534.24     70.43 o 
   2   1  16     5354.75     5322.67    107.43 o 
   3   1  16     3933.74     3864.80     60.48 o 
   4   1  16     1533.99     1491.50     39.17 o 
   5   1  16       23.08       23.11      5.12 o 
   6   1  16     1070.45     1061.42     33.07 o 
   7   1  16      239.33      234.22     13.16 o 
   8   1  16      198.44      171.98     12.42 o 
   9   1  16       64.68       48.46     10.94 o 
 -10   2  16        5.26       -8.21      8.21 o 
  -9   2  16      176.48      189.11      7.83 o 
  -8   2  16      167.41      181.95      7.49 o 
  -7   2  16      896.14      904.65     20.00 o 
  -6   2  16      827.98      831.38     19.39 o 
  -5   2  16       43.08       42.97      3.63 o 
  -4   2  16     1659.53     1713.92     29.00 o 
  -3   2  16     5439.72     5250.92     77.82 o 
  -2   2  16      545.78      509.78      8.96 o 
  -1   2  16       46.54       53.66      2.85 o 
   0   2  16     1588.77     1553.27     26.94 o 
   1   2  16      512.82      453.64      9.35 o 
   2   2  16      554.75      595.41     11.71 o 
   3   2  16      469.51      467.38     10.61 o 
   4   2  16      625.99      605.10     13.59 o 
   5   2  16       10.67       11.23      5.12 o 
   6   2  16      274.39      247.36      9.33 o 
   7   2  16      647.67      591.55     15.06 o 
   8   2  16      442.65      415.03     16.06 o 
   9   2  16        3.73      -13.37     13.37 o 
 -10   3  16       47.00       59.57      9.79 o 
  -9   3  16      337.36      374.04     15.53 o 
  -8   3  16      938.06     1006.19     26.50 o 
  -7   3  16      146.08      155.60      8.31 o 
  -6   3  16      351.19      312.04     10.98 o 
  -5   3  16      617.08      593.85     16.31 o 
  -4   3  16     1473.71     1379.59     32.11 o 
  -3   3  16       99.33      104.34      5.29 o 
  -2   3  16     1486.84     1502.94     34.02 o 
  -1   3  16      241.14      256.76     10.30 o 
   0   3  16      442.90      455.93     13.99 o 
   1   3  16      325.31      290.12      9.67 o 
   2   3  16     4241.19     4054.79     78.88 o 
   3   3  16     1143.19     1237.14     29.54 o 
   4   3  16       99.04       94.72      9.08 o 
   5   3  16       71.09       75.96      7.22 o 
   6   3  16      266.88      276.87     11.76 o 
   7   3  16      186.55      195.62     16.42 o 
   8   3  16       26.49       39.27     11.48 o 
  -9   4  16      191.95      195.45     16.13 o 
  -8   4  16       15.13       19.70      9.65 o 
  -7   4  16       51.07       47.81     11.17 o 
  -6   4  16        3.99       -3.12      5.96 o 
  -5   4  16      350.50      330.48     12.27 o 
  -4   4  16       24.83       13.89      5.03 o 
  -3   4  16      306.03      280.07     10.34 o 
  -2   4  16       53.02       46.29      4.90 o 
  -1   4  16       47.14       59.17      4.39 o 
   0   4  16      398.85      371.72     34.01 o 
   1   4  16      142.11      162.06      6.74 o 
   2   4  16      259.39      261.30      8.45 o 
   3   4  16      144.65      155.19      8.72 o 
   4   4  16      178.94      168.54      8.53 o 
   5   4  16      141.59      147.65      9.45 o 
   6   4  16       19.28       15.20      9.35 o 
   7   4  16       67.55       61.61     14.08 o 
   8   4  16      156.89      159.34     37.18 o 
  -8   5  16        3.46       11.39     10.91 o 
  -7   5  16       97.48       97.87     10.98 o 
  -6   5  16       20.99       16.35      8.15 o 
  -5   5  16        7.39        7.09      5.97 o 
  -4   5  16       48.42       31.91      5.81 o 
  -3   5  16       24.79       22.01      5.01 o 
  -2   5  16       83.81       86.49      6.06 o 
  -1   5  16       15.72       16.38      4.50 o 
   0   5  16      148.47      147.71      7.54 o 
   1   5  16      121.87      132.10      8.67 o 
   2   5  16       38.17       40.15      5.17 o 
   3   5  16        8.24       -1.97      6.68 o 
   4   5  16      272.21      305.96     19.22 o 
   5   5  16      258.65      276.31     15.69 o 
   6   5  16       16.81       20.79     13.00 o 
   7   5  16        6.14       -7.96     15.00 o 
  -7   6  16       67.39       75.61     11.82 o 
  -6   6  16      102.02      114.40     16.95 o 
  -5   6  16      234.81      235.73     12.83 o 
  -4   6  16      166.66      166.02     10.41 o 
  -3   6  16      158.90      171.82      8.44 o 
  -2   6  16      196.75      192.59     14.40 o 
  -1   6  16       62.54       67.08      7.09 o 
   0   6  16       42.07       41.13      5.77 o 
   1   6  16       14.62       24.49      6.07 o 
   2   6  16       43.30       41.74      6.96 o 
   3   6  16       46.90       47.23     11.00 o 
   4   6  16       77.36       75.66      9.70 o 
   5   6  16       43.87       56.27     11.89 o 
   6   6  16       16.98       13.33     18.97 o 
  -5   7  16       26.91       28.86      9.70 o 
  -4   7  16       22.58        4.41      8.45 o 
  -3   7  16        1.91       -1.97     10.99 o 
  -2   7  16        2.12       -8.92     10.02 o 
  -1   7  16      102.33      141.22     11.97 o 
   0   7  16      124.15      130.55     15.23 o 
   1   7  16       35.18       33.67      9.91 o 
   2   7  16      125.60      119.90      8.99 o 
   3   7  16      124.34      141.07     15.19 o 
   4   7  16      240.96      286.81     16.20 o 
 -10   1  17      219.45      229.60     11.74 o 
  -9   1  17       18.60       10.04      6.08 o 
  -8   1  17       51.97       35.51      5.13 o 
  -7   1  17      765.05      714.65     13.88 o 
  -6   1  17      186.89      186.20      5.97 o 
  -5   1  17      224.91      222.12      5.88 o 
  -4   1  17      417.12      391.52      8.40 o 
  -3   1  17      127.83      132.45      3.77 o 
  -2   1  17      159.19      173.22      5.76 o 
  -1   1  17      271.55      288.71      8.21 o 
   0   1  17      892.87      915.55     14.48 o 
   1   1  17       44.62       55.78      5.70 o 
   2   1  17     1128.67     1182.02     33.06 o 
   3   1  17      105.94      107.91      6.49 o 
   4   1  17       55.89       47.33      4.89 o 
   5   1  17       43.36       40.42      5.69 o 
   6   1  17      141.68      113.53      8.42 o 
   7   1  17      190.42      159.80      9.77 o 
   8   1  17        6.34       -8.54      8.54 o 
   9   1  17       51.09       49.70     13.21 o 
 -10   2  17      158.92      160.14     10.05 o 
  -9   2  17      401.48      355.17     10.87 o 
  -8   2  17        9.94        0.56      5.10 o 
  -7   2  17        8.42       -3.14      4.49 o 
  -6   2  17       14.28        6.60      3.97 o 
  -5   2  17       48.38       41.14      3.63 o 
  -4   2  17       36.26       34.89      3.22 o 
  -3   2  17     1167.63     1128.62     21.89 o 
  -2   2  17      201.14      194.84      4.95 o 
  -1   2  17      239.78      227.49      5.55 o 
   0   2  17     1688.19     1547.24     25.04 o 
   1   2  17     2289.27     2187.04     39.67 o 
   2   2  17     2831.25     2931.49     53.48 o 
   3   2  17       13.35       18.32      3.88 o 
   4   2  17      141.80      162.84      7.03 o 
   5   2  17     1067.04     1077.94     23.33 o 
   6   2  17       26.17       24.38      6.95 o 
   7   2  17       10.46       10.81      6.91 o 
   8   2  17       12.70       -2.40     10.15 o 
   9   2  17        1.81       -8.89     13.89 o 
 -10   3  17       15.30        8.70      9.39 o 
  -9   3  17      281.03      277.04     13.56 o 
  -8   3  17      516.18      544.56     17.04 o 
  -7   3  17      745.85      703.09     19.67 o 
  -6   3  17       96.88      105.93      7.18 o 
  -5   3  17     1449.93     1459.17     34.47 o 
  -4   3  17     2340.83     2223.64     50.18 o 
  -3   3  17      156.77      139.52      6.15 o 
  -2   3  17      335.49      343.10     15.93 o 
  -1   3  17     1285.42     1217.13     29.44 o 
   0   3  17     1128.04     1073.89     21.73 o 
   1   3  17        8.89        8.38      3.39 o 
   2   3  17      618.91      587.50     14.67 o 
   3   3  17      170.54      187.79      7.97 o 
   4   3  17      184.52      201.75      9.31 o 
   5   3  17      117.38      126.08      8.82 o 
   6   3  17      161.18      176.77     12.48 o 
   7   3  17      548.00      549.60     19.95 o 
   8   3  17       25.68        6.56     13.68 o 
  -9   4  17      456.64      480.48     47.70 o 
  -8   4  17      212.23      217.58     13.80 o 
  -7   4  17       13.72        3.78      8.12 o 
  -6   4  17       55.70       34.68      6.84 o 
  -5   4  17       48.27       41.35      6.02 o 
  -4   4  17     1075.09     1039.67     27.93 o 
  -3   4  17      921.75      930.09     31.74 o 
  -2   4  17       79.16       66.85     11.58 o 
  -1   4  17     2493.30     2490.11     65.46 o 
   0   4  17     4820.41     4565.04    118.32 o 
   1   4  17     1049.35     1030.35     29.25 o 
   2   4  17      349.04      373.25     14.55 o 
   3   4  17      918.07      916.86     25.50 o 
   4   4  17      372.67      420.09     13.86 o 
   5   4  17      540.14      606.42     18.81 o 
   6   4  17        1.57        2.44     10.89 o 
   7   4  17      112.39      119.42     15.28 o 
   8   4  17       17.62       -4.95     16.91 o 
  -8   5  17       92.53      116.48     13.67 o 
  -7   5  17      172.26      189.41     15.28 o 
  -6   5  17      374.61      351.32     24.63 o 
  -5   5  17      780.15      747.00     21.94 o 
  -4   5  17     1016.08      988.29     27.09 o 
  -3   5  17      234.52      239.95      9.80 o 
  -2   5  17      371.20      353.72     14.20 o 
  -1   5  17      817.05      806.06     30.67 o 
   0   5  17       73.28       82.28      6.57 o 
   1   5  17        9.83       10.63      5.41 o 
   2   5  17      164.59      169.65      7.60 o 
   3   5  17       43.81       35.99      6.51 o 
   4   5  17       28.57       39.46     10.95 o 
   5   5  17      662.92      696.34     26.43 o 
   6   5  17      555.08      572.74     62.58 o 
   7   5  17      150.31      144.70     18.40 o 
  -7   6  17       12.32       -1.04     10.33 o 
  -6   6  17       75.36       70.15     10.50 o 
  -5   6  17      109.15      104.94     10.13 o 
  -4   6  17       45.52       50.60      8.48 o 
  -3   6  17      433.88      426.63     25.76 o 
  -2   6  17      204.85      201.42     14.61 o 
  -1   6  17       57.44       54.08      7.14 o 
   0   6  17      406.85      406.72     20.43 o 
   1   6  17     1035.85     1060.93     36.73 o 
   2   6  17       29.50       16.27      6.71 o 
   3   6  17        7.61       -0.24      7.25 o 
   4   6  17       15.40       15.30      8.99 o 
   5   6  17      272.93      289.90     17.77 o 
  -5   7  17      178.50      210.01     13.95 o 
  -4   7  17      562.75      602.90     23.94 o 
  -3   7  17       17.67        1.61     12.39 o 
  -2   7  17        1.58       -0.15     10.49 o 
  -1   7  17      155.28      157.10     12.72 o 
   0   7  17       93.78       94.69     11.14 o 
   1   7  17        2.73        2.89      7.05 o 
   2   7  17      235.62      223.10     16.17 o 
   3   7  17      126.85      117.00     10.63 o 
 -10   0  18      225.54      244.78     16.79 o 
  -9   0  18      410.42      429.31     19.62 o 
  -8   0  18     1652.45     1640.76     47.36 o 
  -7   0  18       37.62       46.10      6.54 o 
  -6   0  18     1123.89     1189.69     27.52 o 
  -5   0  18     6381.81     6242.31    127.99 o 
  -4   0  18      242.30      228.98      7.56 o 
  -3   0  18     1209.72     1258.13     37.07 o 
  -2   0  18     1156.39     1076.42     39.42 o 
  -1   0  18      132.35      151.03      5.57 o 
   0   0  18      740.23      792.64     17.14 o 
   1   0  18       68.21       70.50      5.22 o 
   2   0  18       17.11       23.73      4.63 o 
   3   0  18     1068.42     1007.78     35.32 o 
   4   0  18     3276.50     2974.24    127.84 o 
   5   0  18     2378.27     2286.85     63.74 o 
   6   0  18     1644.24     1646.82     66.17 o 
   7   0  18       20.37        2.02     12.06 o 
   8   0  18      718.40      695.40     32.34 o 
   9   0  18      431.47      471.41     27.73 o 
 -10   1  18       54.48       82.50      9.33 o 
  -9   1  18       77.98       63.25      6.94 o 
  -8   1  18        1.02       -3.63      4.61 o 
  -7   1  18      510.60      510.08     10.95 o 
  -6   1  18      379.38      384.82      9.18 o 
  -5   1  18      946.54      939.07     16.36 o 
  -4   1  18     2414.00     2389.46     40.91 o 
  -3   1  18     1263.42     1281.95     20.71 o 
  -2   1  18     1864.14     1765.47     36.97 o 
  -1   1  18     6246.36     6172.29    106.47 o 
   0   1  18     2470.64     2363.79     35.01 o 
   1   1  18      561.82      559.88     19.15 o 
   2   1  18      701.70      702.08     17.68 o 
   3   1  18     1612.91     1579.28     31.61 o 
   4   1  18     2472.75     2491.42     43.30 o 
   5   1  18      184.71      168.74      9.80 o 
   6   1  18      306.80      285.78     10.90 o 
   7   1  18      248.76      230.39     11.22 o 
   8   1  18      104.56      101.46     10.93 o 
   9   1  18       97.25       83.12     16.25 o 
 -10   2  18      325.23      334.80     16.94 o 
  -9   2  18        5.67       -2.97      6.29 o 
  -8   2  18      134.89      139.85      7.08 o 
  -7   2  18      987.27     1029.01     23.23 o 
  -6   2  18     2655.61     2684.84     49.03 o 
  -5   2  18     1313.30     1353.60     23.75 o 
  -4   2  18       40.32       51.17      3.79 o 
  -3   2  18     3283.98     3342.04     62.49 o 
  -2   2  18     3797.12     3892.92     78.19 o 
  -1   2  18       50.48       62.32      3.80 o 
   0   2  18     1571.71     1427.70     27.94 o 
   1   2  18      304.40      340.52     12.75 o 
   2   2  18       58.69       58.18      4.40 o 
   3   2  18       91.29      100.45      5.59 o 
   4   2  18     2785.87     2873.83     56.04 o 
   5   2  18     2106.53     2138.91     43.60 o 
   6   2  18      340.01      360.49     12.80 o 
   7   2  18       50.96       44.18      8.09 o 
   8   2  18      264.08      304.36     16.13 o 
 -10   3  18        4.47        0.81     10.31 o 
  -9   3  18        1.90        5.64      7.88 o 
  -8   3  18        6.71       -1.44      7.29 o 
  -7   3  18      384.71      396.17     13.31 o 
  -6   3  18       24.27       36.94      8.60 o 
  -5   3  18     1365.34     1360.22     32.77 o 
  -4   3  18      560.38      548.16     15.21 o 
  -3   3  18       30.59       26.29      5.04 o 
  -2   3  18      739.03      685.14     23.99 o 
  -1   3  18     2337.53     2200.35     67.39 o 
   0   3  18      237.36      235.45      7.82 o 
   1   3  18       31.34       21.87      3.93 o 
   2   3  18       54.68       55.69      4.80 o 
   3   3  18      102.36      128.34      7.28 o 
   4   3  18        1.30        2.38      6.07 o 
   5   3  18       20.03       23.22      7.50 o 
   6   3  18      486.67      482.96     16.22 o 
   7   3  18       16.49       19.58     10.45 o 
   8   3  18       14.16      -19.50     19.50 o 
  -9   4  18       28.25       15.69     11.70 o 
  -8   4  18       42.52       20.48     10.10 o 
  -7   4  18      224.17      217.59     13.08 o 
  -6   4  18      228.15      242.12     11.96 o 
  -5   4  18       33.10       40.66      6.41 o 
  -4   4  18        1.16       -1.14      5.11 o 
  -3   4  18       36.94       29.79      5.24 o 
  -2   4  18       86.40       73.05      9.99 o 
  -1   4  18       84.03       90.39      6.06 o 
   0   4  18      213.70      205.33     11.95 o 
   1   4  18      626.84      614.42     17.11 o 
   2   4  18       41.44       37.04      5.22 o 
   3   4  18        1.47        3.17      5.00 o 
   4   4  18      702.32      708.30     19.63 o 
   5   4  18      120.85      136.26      9.95 o 
   6   4  18      144.19      147.81     14.82 o 
   7   4  18       24.00       27.65     14.96 o 
  -8   5  18       27.36       33.05     10.93 o 
  -7   5  18       57.18       58.74     10.31 o 
  -6   5  18       16.24       13.89      8.36 o 
  -5   5  18      121.80       88.97      9.37 o 
  -4   5  18       16.56       16.29      5.95 o 
  -3   5  18      334.45      292.76     11.29 o 
  -2   5  18      123.36      131.49     10.23 o 
  -1   5  18       69.01       62.80      5.89 o 
   0   5  18       19.86       11.77      5.68 o 
   1   5  18      211.09      216.91      8.62 o 
   2   5  18      139.20      131.87      8.89 o 
   3   5  18       11.72       15.80      5.76 o 
   4   5  18       23.39       30.42      8.76 o 
   5   5  18      318.36      334.65     17.30 o 
   6   5  18      118.22      157.91     16.35 o 
  -6   6  18       13.23       -0.43      9.16 o 
  -5   6  18      206.83      210.87     12.84 o 
  -4   6  18      159.88      145.44     10.76 o 
  -3   6  18       17.27       15.23      7.28 o 
  -2   6  18        1.66        2.52      5.47 o 
  -1   6  18        0.14       -1.58      7.35 o 
   0   6  18       14.57        6.07      6.37 o 
   1   6  18        0.13       11.49      5.36 o 
   2   6  18       70.40       53.06      8.06 o 
   3   6  18       26.52       20.94     10.95 o 
   4   6  18        0.91        9.15     10.13 o 
   5   6  18        1.37        5.01     11.64 o 
  -4   7  18      140.01      149.57     11.95 o 
  -3   7  18      136.70      151.98     11.37 o 
  -2   7  18      146.43      150.20     10.68 o 
  -1   7  18      225.36      229.83     15.34 o 
   0   7  18      230.39      213.27     15.28 o 
   1   7  18      100.22      101.39      7.49 o 
   2   7  18       85.52       82.43      9.09 o 
   3   7  18       61.73       63.91      9.91 o 
 -10   1  19        3.63        1.35      8.08 o 
  -9   1  19        8.52        2.83      6.25 o 
  -8   1  19       83.26       92.32      5.93 o 
  -7   1  19      846.99      813.48     16.13 o 
  -6   1  19      405.77      394.26      9.46 o 
  -5   1  19      165.71      135.83      5.50 o 
  -4   1  19       45.61       41.17      3.74 o 
  -3   1  19     1258.97     1224.64     21.05 o 
  -2   1  19       57.84       58.09      3.60 o 
  -1   1  19     1378.75     1362.85     37.26 o 
   0   1  19       72.34      114.22      4.37 o 
   1   1  19       32.85       35.27      3.16 o 
   2   1  19      176.19      194.66      6.30 o 
   3   1  19      516.54      534.62     13.12 o 
   4   1  19      665.42      647.00     16.80 o 
   5   1  19        2.14       -4.32      5.53 o 
   6   1  19      126.90      122.01     11.19 o 
   7   1  19      253.13      264.57     13.59 o 
   8   1  19      197.94      201.49     15.93 o 
 -10   2  19        2.60        5.61      8.64 o 
  -9   2  19       96.30       98.03      8.29 o 
  -8   2  19        0.76       -5.55      5.55 o 
  -7   2  19      316.31      306.22     10.00 o 
  -6   2  19      502.87      471.42     12.81 o 
  -5   2  19     1404.70     1318.36     26.72 o 
  -4   2  19      813.53      821.14     22.96 o 
  -3   2  19     1446.44     1473.17     30.19 o 
  -2   2  19     3405.27     3374.90     63.41 o 
  -1   2  19     1608.14     1522.25     29.91 o 
   0   2  19      452.31      449.41     12.39 o 
   1   2  19      509.82      515.75     11.41 o 
   2   2  19     1748.55     1740.28     34.28 o 
   3   2  19        3.84       12.17      4.53 o 
   4   2  19      953.88      971.93     21.98 o 
   5   2  19        5.14        3.22      6.31 o 
   6   2  19       45.38       36.82      7.84 o 
   7   2  19      133.12      127.84     11.05 o 
   8   2  19       54.96       47.04     12.73 o 
  -9   3  19      294.34      295.44     13.73 o 
  -8   3  19      561.09      590.14     20.18 o 
  -7   3  19     1451.27     1397.20     34.57 o 
  -6   3  19     1200.66     1174.99     29.29 o 
  -5   3  19       33.01       48.31      5.58 o 
  -4   3  19      447.28      398.60     14.84 o 
  -3   3  19       87.97       91.95     10.20 o 
  -2   3  19      213.73      211.24      7.87 o 
  -1   3  19      169.78      170.26      7.02 o 
   0   3  19       24.99       30.51      3.84 o 
   1   3  19     2550.59     2528.57     55.91 o 
   2   3  19     3366.34     3259.58     68.02 o 
   3   3  19     1118.49     1184.47     29.05 o 
   4   3  19     1122.40     1170.06     29.72 o 
   5   3  19      329.89      342.15     20.73 o 
   6   3  19      100.73      110.97      9.71 o 
   7   3  19      826.50      816.57     28.98 o 
   8   3  19      130.14      121.87     15.35 o 
  -9   4  19       16.28       16.63     11.21 o 
  -8   4  19       21.26       18.95      9.81 o 
  -7   4  19      481.45      484.06     19.83 o 
  -6   4  19      664.70      636.46     22.98 o 
  -5   4  19      522.93      477.14     16.35 o 
  -4   4  19      460.26      441.94     14.63 o 
  -3   4  19      966.59      956.28     46.80 o 
  -2   4  19     1426.99     1457.03     39.13 o 
  -1   4  19      533.80      592.64     20.20 o 
   0   4  19      970.33      920.09     20.78 o 
   1   4  19      783.82      700.26     20.99 o 
   2   4  19      290.63      291.55     10.27 o 
   3   4  19       38.05       45.93      6.35 o 
   4   4  19       33.27       24.32      6.79 o 
   5   4  19      147.91      129.97     11.57 o 
   6   4  19        6.38        4.57     17.33 o 
   7   4  19        7.50      -11.47     15.35 o 
  -8   5  19      509.40      581.69     25.07 o 
  -7   5  19      394.34      432.12     20.16 o 
  -6   5  19      393.29      346.65     16.33 o 
  -5   5  19       11.87        5.00      8.44 o 
  -4   5  19      156.06      155.23     14.58 o 
  -3   5  19      134.63      143.80     14.46 o 
  -2   5  19       20.02       21.51      5.56 o 
  -1   5  19      234.20      249.66     11.30 o 
   0   5  19      196.90      210.24     10.01 o 
   1   5  19      363.27      336.42     11.33 o 
   2   5  19      709.16      662.43     18.15 o 
   3   5  19     1097.45     1104.07     44.47 o 
   4   5  19      344.11      354.12     16.47 o 
   5   5  19      137.73      153.61     13.54 o 
   6   5  19      169.76      189.69     17.72 o 
  -6   6  19      211.39      240.24     14.80 o 
  -5   6  19      119.51      116.82     11.09 o 
  -4   6  19       33.07       39.83      8.38 o 
  -3   6  19      334.28      343.58     32.96 o 
  -2   6  19      966.36      990.17     73.55 o 
  -1   6  19        7.20       13.95      6.49 o 
   0   6  19        3.35        6.39      6.53 o 
   1   6  19      242.48      245.18     16.54 o 
   2   6  19      122.77      110.22     10.84 o 
   3   6  19        0.45        5.86      7.95 o 
   4   6  19       97.95       87.83     23.68 o 
   5   6  19       36.94       59.53     16.59 o 
  -4   7  19       92.98      108.22     11.16 o 
  -3   7  19      113.67      113.31     12.00 o 
  -2   7  19        2.45        4.85      8.17 o 
  -1   7  19      271.30      272.69     12.94 o 
   0   7  19       60.54       41.79      8.30 o 
   1   7  19       78.67      102.96      9.65 o 
   2   7  19       37.95       18.61      8.24 o 
 -10   0  20     1287.55     1368.14     49.39 o 
  -9   0  20     1296.09     1385.43     42.33 o 
  -8   0  20      633.81      610.92     25.97 o 
  -7   0  20       44.15       56.38      6.78 o 
  -6   0  20       27.53       46.89      5.91 o 
  -5   0  20     3140.87     3061.22     80.15 o 
  -4   0  20        9.62        5.53      3.74 o 
  -3   0  20     1340.34     1286.13     46.14 o 
  -2   0  20     3201.32     3134.09     68.49 o 
  -1   0  20     1349.69     1388.27     30.28 o 
   0   0  20     1893.10     2073.11     41.35 o 
   1   0  20    11486.29    11842.19    243.03 o 
   2   0  20     2978.04     3143.78     67.10 o 
   3   0  20      806.14      781.03     20.52 o 
   4   0  20      769.55      741.66     42.72 o 
   5   0  20      934.54      906.13     50.06 o 
   6   0  20     1574.68     1569.40     49.63 o 
   7   0  20      268.02      258.10     19.57 o 
   8   0  20      774.21      737.96     49.71 o 
 -10   1  20        1.02       -1.92      8.50 o 
  -9   1  20      284.38      311.91     12.77 o 
  -8   1  20     1045.61      983.15     26.87 o 
  -7   1  20      674.18      652.93     15.78 o 
  -6   1  20     1071.19     1014.34     27.44 o 
  -5   1  20      394.77      432.20     10.48 o 
  -4   1  20     2569.07     2567.67     42.13 o 
  -3   1  20     6654.36     6276.98    108.24 o 
  -2   1  20       52.61       49.85      3.53 o 
  -1   1  20     1714.52     1659.62     35.49 o 
   0   1  20     1056.95     1033.31     18.42 o 
   1   1  20        5.12        7.24      3.14 o 
   2   1  20      348.93      362.86      9.22 o 
   3   1  20      501.83      491.38     12.42 o 
   4   1  20       97.59       89.40      6.59 o 
   5   1  20      119.82      118.49      7.98 o 
   6   1  20     1777.23     1776.98     44.99 o 
   7   1  20      560.32      543.70     20.97 o 
   8   1  20      146.92      126.97     14.76 o 
 -10   2  20      496.56      535.02     22.57 o 
  -9   2  20      768.45      837.24     24.47 o 
  -8   2  20      144.44      147.84      7.78 o 
  -7   2  20       14.46        7.67      5.20 o 
  -6   2  20        2.80       -2.38      4.68 o 
  -5   2  20     1192.57     1185.35     25.66 o 
  -4   2  20        5.37        6.01      3.67 o 
  -3   2  20     1475.77     1487.69     40.50 o 
  -2   2  20     1839.05     1875.90     36.36 o 
  -1   2  20      860.74      847.17     22.11 o 
   0   2  20      931.34      883.03     17.57 o 
   1   2  20     2383.96     2265.31     41.30 o 
   2   2  20     1414.09     1510.30     30.22 o 
   3   2  20     1070.31     1126.60     22.98 o 
   4   2  20       79.54       85.67      6.91 o 
   5   2  20       30.45       34.46      7.06 o 
   6   2  20      487.87      528.93     16.17 o 
   7   2  20        0.37       -3.17      8.54 o 
   8   2  20      346.96      351.46     24.50 o 
  -9   3  20        0.41       -8.25      8.25 o 
  -8   3  20      241.63      268.98     14.26 o 
  -7   3  20        5.31        9.00      6.06 o 
  -6   3  20       30.69       15.65      6.01 o 
  -5   3  20      613.43      615.32     28.97 o 
  -4   3  20     1032.39     1010.39     25.17 o 
  -3   3  20      352.40      360.29     16.96 o 
  -2   3  20       46.73       39.31      5.91 o 
  -1   3  20      255.03      243.96     11.54 o 
   0   3  20      566.08      556.15     13.57 o 
   1   3  20      150.29      152.39      6.57 o 
   2   3  20       38.11       44.39      5.15 o 
   3   3  20       98.55      102.30      7.30 o 
   4   3  20        3.12        7.26      6.55 o 
   5   3  20      253.41      268.14     12.34 o 
   6   3  20       98.93      102.99     10.51 o 
   7   3  20      675.13      658.43     25.27 o 
  -8   4  20        3.88       -3.38      9.90 o 
  -7   4  20       42.51       21.81      8.89 o 
  -6   4  20       23.68       18.75      8.21 o 
  -5   4  20      314.69      330.22     15.72 o 
  -4   4  20       45.18       44.09      6.65 o 
  -3   4  20      642.95      610.01     26.95 o 
  -2   4  20      104.55      112.07      6.94 o 
  -1   4  20      368.84      330.39     13.66 o 
   0   4  20       36.85       44.60      5.20 o 
   1   4  20      383.06      361.75     12.02 o 
   2   4  20      447.73      426.36     13.07 o 
   3   4  20       76.37       90.51     10.79 o 
   4   4  20      184.27      183.36      9.68 o 
   5   4  20       83.94       86.67     12.43 o 
   6   4  20       28.90       23.49     12.46 o 
   7   4  20        0.45        3.06     17.85 o 
  -7   5  20        0.85       14.10     10.11 o 
  -6   5  20      160.23      140.22     11.10 o 
  -5   5  20       60.81       56.21      8.90 o 
  -4   5  20       35.60       23.15      7.63 o 
  -3   5  20       88.81       76.31      9.84 o 
  -2   5  20      291.08      299.63     13.37 o 
  -1   5  20      125.14      127.96      8.98 o 
   0   5  20       30.76       43.68      6.07 o 
   1   5  20        1.31        1.63      5.22 o 
   2   5  20      149.27      133.97      8.65 o 
   3   5  20       27.02       35.80      7.91 o 
   4   5  20        6.59        4.00      9.40 o 
   5   5  20       39.15       59.15     12.88 o 
   6   5  20        5.17        5.95     24.87 o 
  -6   6  20        1.12       -9.16      9.38 o 
  -5   6  20       47.41       63.36     11.40 o 
  -4   6  20       18.23        3.45      8.12 o 
  -3   6  20        0.27        1.60      7.86 o 
  -2   6  20       67.30       87.71     10.04 o 
  -1   6  20      196.93      204.44     10.58 o 
   0   6  20      165.32      187.52     10.13 o 
   1   6  20        5.16        7.18      6.83 o 
   2   6  20        3.48       10.90      7.50 o 
   3   6  20      141.44      149.43     11.51 o 
   4   6  20       61.24       97.60     13.68 o 
  -3   7  20      242.93      257.43     14.28 o 
  -2   7  20      171.36      199.88     15.08 o 
  -1   7  20        1.69        4.83      7.83 o 
   0   7  20        0.84       15.00      7.97 o 
   1   7  20       10.06        7.40      8.21 o 
 -10   1  21       52.16       48.78     10.84 o 
  -9   1  21        8.14        4.91      8.93 o 
  -8   1  21        0.18       -6.21      6.35 o 
  -7   1  21       19.85       19.92      5.19 o 
  -6   1  21        1.37       -3.58      4.24 o 
  -5   1  21      561.52      539.54     15.96 o 
  -4   1  21      647.75      563.70     13.77 o 
  -3   1  21      328.87      327.60     14.39 o 
  -2   1  21       74.84       68.26      4.60 o 
  -1   1  21      101.13      105.75      6.00 o 
   0   1  21     1186.91     1250.85     21.89 o 
   1   1  21      264.36      285.05      7.53 o 
   2   1  21        3.20        7.12      4.35 o 
   3   1  21      428.42      435.42     14.58 o 
   4   1  21      427.37      420.82     12.76 o 
   5   1  21        1.78       -1.78      6.81 o 
   6   1  21       42.84       40.02      9.89 o 
   7   1  21       23.61        9.35     10.66 o 
   8   1  21       44.14       23.46     12.86 o 
 -10   2  21      156.12      169.47     20.31 o 
  -9   2  21       90.93       71.90      8.98 o 
  -8   2  21      112.79      105.85      7.43 o 
  -7   2  21      319.66      317.22     10.32 o 
  -6   2  21      349.00      349.81     10.68 o 
  -5   2  21     1438.07     1387.69     34.26 o 
  -4   2  21      628.50      562.53     14.21 o 
  -3   2  21     1322.50     1220.99     25.09 o 
  -2   2  21      124.14      138.29      5.62 o 
  -1   2  21     1182.72     1092.45     26.87 o 
   0   2  21       56.10       49.15      4.00 o 
   1   2  21       18.29       23.34      3.78 o 
   2   2  21       34.68       39.16      4.85 o 
   3   2  21       35.30       42.49      5.38 o 
   4   2  21      142.64      152.36     10.76 o 
   5   2  21      194.46      194.95      9.83 o 
   6   2  21       91.46      100.22     10.00 o 
   7   2  21       17.82       16.56      9.85 o 
   8   2  21        4.27        0.61     13.08 o 
  -9   3  21       12.79       20.15      8.72 o 
  -8   3  21       26.00       21.38      8.12 o 
  -7   3  21       39.35       36.89      8.67 o 
  -6   3  21       20.89       14.75      5.77 o 
  -5   3  21      671.51      644.18     18.00 o 
  -4   3  21      770.45      770.17     26.97 o 
  -3   3  21      677.59      676.02     18.71 o 
  -2   3  21      723.75      713.90     24.01 o 
  -1   3  21      249.91      236.18      8.69 o 
   0   3  21     1475.47     1373.34     35.05 o 
   1   3  21     1182.92     1147.77     25.97 o 
   2   3  21      378.95      382.70     11.53 o 
   3   3  21      183.66      201.79      9.27 o 
   4   3  21      294.08      318.89     12.55 o 
   5   3  21       87.77       89.22      9.45 o 
   6   3  21       69.41       65.48     11.08 o 
   7   3  21       26.24       18.07     12.91 o 
  -8   4  21      106.50       94.39     12.11 o 
  -7   4  21      357.24      372.52     17.29 o 
  -6   4  21      807.49      781.61     29.31 o 
  -5   4  21      800.09      760.04     22.38 o 
  -4   4  21     1210.25     1157.42     45.75 o 
  -3   4  21       51.72       47.81      6.12 o 
  -2   4  21      321.13      310.35     14.60 o 
  -1   4  21      175.30      179.77      8.58 o 
   0   4  21       16.93       19.92      4.94 o 
   1   4  21        1.20        2.86      5.12 o 
   2   4  21      251.80      246.69      9.51 o 
   3   4  21      534.03      498.21     16.59 o 
   4   4  21      294.42      291.00     13.54 o 
   5   4  21      374.31      407.74     19.79 o 
   6   4  21      319.56      332.82     22.30 o 
  -7   5  21        2.45       -5.41      9.47 o 
  -6   5  21       59.00       48.34     14.64 o 
  -5   5  21        9.51       19.43      8.35 o 
  -4   5  21      426.14      423.54     17.47 o 
  -3   5  21      372.79      343.67     18.47 o 
  -2   5  21      300.11      283.33     11.27 o 
  -1   5  21      896.47      855.23     46.87 o 
   0   5  21     1540.68     1456.41     34.88 o 
   1   5  21      287.32      296.37     15.48 o 
   2   5  21      409.98      401.48     16.03 o 
   3   5  21      228.02      209.23     12.33 o 
   4   5  21       95.29      119.39     11.83 o 
   5   5  21        1.08       -0.48     11.86 o 
  -5   6  21      436.93      440.42     20.04 o 
  -4   6  21      310.99      305.69     22.92 o 
  -3   6  21       23.43       28.08      8.80 o 
  -2   6  21      192.91      191.39     11.66 o 
  -1   6  21      324.81      352.04     14.15 o 
   0   6  21       17.26       14.34      6.11 o 
   1   6  21      236.08      235.49     16.75 o 
   2   6  21       67.02       66.59      8.69 o 
   3   6  21        6.35        9.20      9.07 o 
   4   6  21      151.68      133.95     12.86 o 
  -2   7  21        9.60       13.92      9.23 o 
  -1   7  21      251.38      271.39     13.60 o 
   0   7  21      863.66      974.59     26.63 o 
 -10   0  22       13.08        1.88     12.26 o 
  -9   0  22        1.49       -9.36      9.36 o 
  -8   0  22       75.67       71.00     14.45 o 
  -7   0  22      101.85      107.24     12.20 o 
  -6   0  22     1346.25     1287.84     54.11 o 
  -5   0  22      775.89      739.54     33.03 o 
  -4   0  22     1029.75      990.25     66.73 o 
  -3   0  22     1629.01     1606.19     55.06 o 
  -2   0  22     3792.48     3695.43     88.59 o 
  -1   0  22     8760.41     8694.12    176.89 o 
   0   0  22      195.59      223.52      9.72 o 
   1   0  22      592.70      664.55     18.35 o 
   2   0  22      858.64      905.80     31.80 o 
   3   0  22       44.52       49.15      9.73 o 
   4   0  22      148.70      164.06     16.00 o 
   5   0  22       50.75       41.51     13.25 o 
   6   0  22      339.84      300.08     20.26 o 
   7   0  22       70.25       74.06     26.02 o 
   8   0  22      751.99      631.01     89.28 o 
 -10   1  22       39.53       27.65     10.67 o 
  -9   1  22      162.53      170.32     14.08 o 
  -8   1  22      711.74      702.42     22.10 o 
  -7   1  22      927.76     1030.00     24.00 o 
  -6   1  22     1036.81     1062.90     23.49 o 
  -5   1  22      408.47      406.42     19.53 o 
  -4   1  22       32.40       29.13      4.20 o 
  -3   1  22     5016.30     4841.00     99.55 o 
  -2   1  22      758.32      714.19     17.15 o 
  -1   1  22     1086.41     1029.59     26.75 o 
   0   1  22      560.20      607.49     13.11 o 
   1   1  22      173.02      201.95      7.02 o 
   2   1  22      263.93      290.33      9.13 o 
   3   1  22     1624.43     1653.29     33.74 o 
   4   1  22      813.83      869.17     22.39 o 
   5   1  22      922.01      957.82     26.05 o 
   6   1  22      230.27      231.28     19.55 o 
   7   1  22      223.79      223.96     15.07 o 
   8   1  22      882.30      981.55     84.73 o 
  -9   2  22       71.21       70.34      9.09 o 
  -8   2  22       75.29       80.65      7.60 o 
  -7   2  22        5.92        1.01      5.36 o 
  -6   2  22      631.05      626.99     15.94 o 
  -5   2  22      867.52      910.31     20.62 o 
  -4   2  22      288.55      295.54     10.07 o 
  -3   2  22      489.94      469.19     11.64 o 
  -2   2  22     1538.26     1482.43     41.30 o 
  -1   2  22     3822.09     3641.84     81.42 o 
   0   2  22      283.35      264.48      7.56 o 
   1   2  22      241.35      220.16      6.84 o 
   2   2  22      227.53      231.03      7.96 o 
   3   2  22      368.49      415.31     11.38 o 
   4   2  22       22.56       30.40      6.45 o 
   5   2  22      348.98      354.82     13.27 o 
   6   2  22        3.88        1.48      8.63 o 
   7   2  22       65.86       55.35     10.86 o 
  -9   3  22        2.77        1.39     10.08 o 
  -8   3  22      253.36      281.33     13.49 o 
  -7   3  22      856.90      899.18     27.19 o 
  -6   3  22        9.50        9.00      5.77 o 
  -5   3  22        2.80       -0.73      5.19 o 
  -4   3  22        4.35       -1.00      5.83 o 
  -3   3  22      348.12      350.35     13.22 o 
  -2   3  22       66.35       61.72      5.78 o 
  -1   3  22      320.68      301.69     10.35 o 
   0   3  22      566.73      569.81     14.91 o 
   1   3  22       32.64       39.62      5.23 o 
   2   3  22       99.61       96.64      6.36 o 
   3   3  22      599.78      592.25     18.42 o 
   4   3  22     1490.88     1475.96     36.67 o 
   5   3  22      116.99      109.00     10.06 o 
   6   3  22      160.23      151.87     13.17 o 
   7   3  22       24.05       23.36     13.16 o 
  -8   4  22        2.02       -1.36     10.29 o 
  -7   4  22       18.61        3.53      9.23 o 
  -6   4  22      152.71      140.43     11.19 o 
  -5   4  22      507.19      446.89     22.66 o 
  -4   4  22       48.31       48.06      6.88 o 
  -3   4  22        0.33       -0.53      7.87 o 
  -2   4  22      269.76      259.91     12.34 o 
  -1   4  22       40.79       40.16      5.33 o 
   0   4  22      268.38      267.89      9.89 o 
   1   4  22        0.39        1.40      5.25 o 
   2   4  22       54.05       56.96      6.11 o 
   3   4  22        8.77       19.82      6.71 o 
   4   4  22      106.80      111.89     11.01 o 
   5   4  22      248.21      238.24     18.46 o 
   6   4  22      115.07      124.67     16.81 o 
  -7   5  22       56.83       82.26     11.75 o 
  -6   5  22        0.70        3.92      8.80 o 
  -5   5  22       19.33       14.33     12.77 o 
  -4   5  22       43.87       57.68      9.10 o 
  -3   5  22       59.47       67.46      8.85 o 
  -2   5  22       27.93       38.98     14.37 o 
  -1   5  22      116.92      122.26      8.60 o 
   0   5  22        2.57       -0.83      7.82 o 
   1   5  22      145.58      132.99      9.69 o 
   2   5  22       93.74       78.83      8.61 o 
   3   5  22       84.57       79.56      9.57 o 
   4   5  22       30.75       44.86     10.97 o 
   5   5  22      121.50      126.53     14.77 o 
  -5   6  22       22.05       22.43      9.51 o 
  -4   6  22      112.95      105.20     11.38 o 
  -3   6  22        6.18       10.81      9.01 o 
  -2   6  22       45.88       62.95      9.02 o 
  -1   6  22      153.09      169.93     12.48 o 
   0   6  22      276.39      300.81     13.20 o 
   1   6  22       91.01       96.72     10.49 o 
   2   6  22       12.44       18.05      8.32 o 
   3   6  22      110.74      131.29     11.70 o 
  -9   1  23        0.83       -4.70      8.71 o 
  -8   1  23        7.52        1.66      6.31 o 
  -7   1  23       49.21       37.19      6.26 o 
  -6   1  23       11.80        1.14      5.07 o 
  -5   1  23      212.16      215.82      7.54 o 
  -4   1  23      265.84      235.94      8.93 o 
  -3   1  23      135.77      118.39      8.81 o 
  -2   1  23      279.51      261.53     12.13 o 
  -1   1  23       29.01       37.39      4.21 o 
   0   1  23      444.61      454.20     12.56 o 
   1   1  23      726.62      754.43     16.77 o 
   2   1  23       35.89       54.55      5.47 o 
   3   1  23        0.45       12.03      5.52 o 
   4   1  23        3.44        0.52      6.77 o 
   5   1  23       69.77       50.72      9.21 o 
   6   1  23      146.24      135.50     16.25 o 
   7   1  23       14.80        1.93     11.75 o 
  -9   2  23      339.70      357.96     23.15 o 
  -8   2  23      267.46      232.84     12.47 o 
  -7   2  23      301.59      296.36     10.14 o 
  -6   2  23      158.98      161.10      7.46 o 
  -5   2  23       64.59       75.87      6.14 o 
  -4   2  23      825.36      775.98     18.11 o 
  -3   2  23      195.33      183.89      7.20 o 
  -2   2  23      826.09      777.01     23.98 o 
  -1   2  23        7.53       17.48      4.04 o 
   0   2  23      195.63      213.07      6.73 o 
   1   2  23      530.37      553.98     13.06 o 
   2   2  23     2185.22     2172.80     42.61 o 
   3   2  23     1459.30     1516.80     30.05 o 
   4   2  23      532.55      588.62     17.13 o 
   5   2  23      305.70      308.63     13.64 o 
   6   2  23       74.80       86.94     11.79 o 
   7   2  23      112.17      117.81     14.12 o 
  -9   3  23        0.92        0.79     15.80 o 
  -8   3  23      212.07      213.04     14.85 o 
  -7   3  23      470.68      466.52     17.14 o 
  -6   3  23      266.49      264.20     10.71 o 
  -5   3  23      860.33      829.82     29.33 o 
  -4   3  23     1419.72     1339.60     41.80 o 
  -3   3  23     1715.62     1671.72     39.20 o 
  -2   3  23     2470.72     2290.08     51.21 o 
  -1   3  23       19.33        9.34      5.15 o 
   0   3  23      347.49      316.72     10.20 o 
   1   3  23     1587.99     1481.25     32.33 o 
   2   3  23      214.79      213.59     10.52 o 
   3   3  23        0.89        8.89      6.38 o 
   4   3  23      337.28      350.24     13.65 o 
   5   3  23       73.71       80.89      9.74 o 
   6   3  23       45.38       37.33     11.10 o 
  -8   4  23      293.68      305.55     17.09 o 
  -7   4  23      318.03      308.87     15.81 o 
  -6   4  23      333.67      304.74     17.79 o 
  -5   4  23       23.31       10.80      8.00 o 
  -4   4  23       93.81       95.00     12.24 o 
  -3   4  23        0.38       -1.77      7.07 o 
  -2   4  23      180.18      178.47     10.34 o 
  -1   4  23      379.31      366.79     13.17 o 
   0   4  23      514.74      484.99     17.43 o 
   1   4  23       88.76       85.65      6.89 o 
   2   4  23      827.56      804.61     21.20 o 
   3   4  23      708.31      743.11     25.78 o 
   4   4  23      382.84      399.49     20.07 o 
   5   4  23      142.78      152.40     14.22 o 
   6   4  23      226.05      237.94     19.73 o 
  -6   5  23      412.28      440.70     25.92 o 
  -5   5  23      164.49      197.32     14.03 o 
  -4   5  23      387.90      386.46     30.45 o 
  -3   5  23     1116.70     1081.71     61.01 o 
  -2   5  23      754.62      739.27     30.33 o 
  -1   5  23       15.77       24.65      6.26 o 
   0   5  23       92.78       97.23      8.50 o 
   1   5  23       59.01       59.57      7.88 o 
   2   5  23        6.68       10.74      8.55 o 
   3   5  23        3.39       23.14      8.75 o 
   4   5  23       61.19       56.67     11.48 o 
  -4   6  23      185.87      187.32     13.04 o 
  -3   6  23        3.79      -10.58     10.58 o 
  -2   6  23      441.81      471.07     20.16 o 
  -1   6  23      128.13      134.18      8.73 o 
   0   6  23        3.40        5.07      7.78 o 
   1   6  23      181.48      152.74     11.75 o 
   2   6  23      692.09      736.26     26.00 o 
  -9   0  24      446.85      504.60     94.41 o 
  -8   0  24     1096.18     1044.93     78.22 o 
  -7   0  24     1104.87     1002.60     75.98 o 
  -6   0  24      862.88      802.71     52.14 o 
  -5   0  24     1788.57     1764.32     71.34 o 
  -4   0  24     2387.36     2195.36     87.08 o 
  -3   0  24     1180.85     1099.01     39.68 o 
  -2   0  24       26.67       32.85      7.19 o 
  -1   0  24     1955.68     1839.84     56.39 o 
   0   0  24      529.98      631.58     23.73 o 
   1   0  24      984.81     1032.91     38.75 o 
   2   0  24       40.14       53.08      8.83 o 
   3   0  24      129.59      145.74     19.75 o 
   4   0  24      120.36      129.81     20.67 o 
   5   0  24       40.44       10.67     17.88 o 
   6   0  24      111.28       85.08     19.54 o 
   7   0  24      600.95      643.48     83.35 o 
  -9   1  24      410.39      472.61     20.88 o 
  -8   1  24       26.84       17.11      9.87 o 
  -7   1  24      130.29      129.56     11.31 o 
  -6   1  24      124.96      126.47      7.92 o 
  -5   1  24        7.93        1.09      4.76 o 
  -4   1  24      803.53      733.72     16.41 o 
  -3   1  24     1771.08     1774.89     36.56 o 
  -2   1  24      426.37      459.51     13.61 o 
  -1   1  24     1388.40     1342.92     26.66 o 
   0   1  24     2293.70     2311.07     42.32 o 
   1   1  24     4237.61     4504.20     88.33 o 
   2   1  24      565.32      605.86     15.21 o 
   3   1  24      140.09      157.23      8.51 o 
   4   1  24      316.60      309.09     14.96 o 
   5   1  24      253.39      299.16     14.82 o 
   6   1  24       31.82       23.20     12.59 o 
   7   1  24       63.85       56.17     13.77 o 
  -9   2  24      265.64      267.80     17.77 o 
  -8   2  24      158.08      156.48     10.10 o 
  -7   2  24      201.20      208.56     10.52 o 
  -6   2  24      688.21      722.30     23.01 o 
  -5   2  24     1165.80     1237.21     26.91 o 
  -4   2  24      301.22      329.56     10.13 o 
  -3   2  24       75.83       71.58      8.51 o 
  -2   2  24        6.81        3.78      6.74 o 
  -1   2  24     1323.95     1281.15     27.20 o 
   0   2  24      358.57      334.82      9.50 o 
   1   2  24      973.62      941.09     20.85 o 
   2   2  24      845.61      873.12     20.52 o 
   3   2  24       54.60       72.39      6.75 o 
   4   2  24      160.08      170.82      9.39 o 
   5   2  24      383.60      402.68     16.05 o 
   6   2  24      862.64      873.97     35.45 o 
   7   2  24       63.58       77.31     16.24 o 
  -8   3  24        1.34       -2.74      8.25 o 
  -7   3  24       41.26       54.77      8.47 o 
  -6   3  24      255.08      258.40     16.28 o 
  -5   3  24      351.23      320.56     11.57 o 
  -4   3  24       26.96       30.06      8.30 o 
  -3   3  24      663.37      695.70     19.14 o 
  -2   3  24        3.56        3.71      5.40 o 
  -1   3  24       45.74       46.17      5.47 o 
   0   3  24      465.08      443.90     12.83 o 
   1   3  24     2473.75     2327.81     49.08 o 
   2   3  24      212.81      203.66      9.29 o 
   3   3  24        2.32        2.01      6.37 o 
   4   3  24       30.28       46.81      8.32 o 
   5   3  24      222.51      265.84     15.01 o 
   6   3  24       45.83       73.06     16.43 o 
  -7   4  24      110.48       74.30     13.79 o 
  -6   4  24       17.46        7.01      8.88 o 
  -5   4  24      138.10      142.58     16.08 o 
  -4   4  24       58.99       67.85      9.24 o 
  -3   4  24       57.99       49.53      8.55 o 
  -2   4  24       99.49      109.31      8.08 o 
  -1   4  24      207.13      206.60      9.02 o 
   0   4  24      162.52      152.31      8.36 o 
   1   4  24        1.45       -1.63      5.39 o 
   2   4  24       67.31       71.98      9.69 o 
   3   4  24       32.47       39.59      9.40 o 
   4   4  24      113.51      108.23     13.34 o 
   5   4  24       47.01       61.61     13.86 o 
  -6   5  24       96.22      104.78     11.58 o 
  -5   5  24       64.98       54.35     10.11 o 
  -4   5  24       85.66       81.52     10.06 o 
  -3   5  24        1.74        7.24      8.28 o 
  -2   5  24      217.42      227.35     10.60 o 
  -1   5  24       16.71       11.77      7.75 o 
   0   5  24        9.98        4.99      7.19 o 
   1   5  24        5.80        8.58      7.44 o 
   2   5  24      151.18      142.24     10.24 o 
   3   5  24       24.46       17.88      9.50 o 
   4   5  24       25.22       22.18     11.15 o 
  -4   6  24       83.10       79.47     11.09 o 
  -3   6  24       68.62       75.94     10.72 o 
  -2   6  24       56.43       50.92     10.08 o 
  -1   6  24        2.11        0.71      7.07 o 
   0   6  24       25.68       33.45      8.47 o 
   1   6  24        8.58        5.85      8.15 o 
   2   6  24       39.86       41.28      9.09 o 
  -9   1  25        6.58        3.63     10.19 o 
  -8   1  25       21.85       19.48      8.63 o 
  -7   1  25      195.36      193.33     15.43 o 
  -6   1  25      210.99      175.51     12.17 o 
  -5   1  25      150.91      153.07     15.47 o 
  -4   1  25        4.10       -3.88      4.63 o 
  -3   1  25       28.56       15.92      4.57 o 
  -2   1  25      762.35      695.88     16.64 o 
  -1   1  25       72.44       64.66      5.31 o 
   0   1  25      602.27      684.49     20.78 o 
   2   1  25       13.30       27.75      6.39 o 
   3   1  25       35.29       39.81      8.57 o 
   4   1  25       63.74       70.47     10.37 o 
   5   1  25      240.36      258.69     15.89 o 
   6   1  25       78.00       69.94     14.20 o 
   7   1  25       36.27       22.67     15.17 o 
  -8   2  25        0.24        2.76      7.71 o 
  -7   2  25        6.70        9.09      7.01 o 
  -6   2  25       42.45       44.87      5.88 o 
  -5   2  25      134.85      137.10      8.21 o 
  -4   2  25       67.00       72.26      5.72 o 
  -3   2  25      611.27      617.29     17.61 o 
  -2   2  25      773.35      697.92     27.15 o 
  -1   2  25      243.45      250.30     10.34 o 
   0   2  25      927.67      899.57     22.65 o 
   1   2  25        8.19       26.72      5.09 o 
   2   2  25       82.14       94.05      6.81 o 
   3   2  25      568.75      589.24     15.60 o 
   4   2  25        7.41       17.86      7.72 o 
   5   2  25        0.22       -6.17      9.65 o 
   6   2  25       16.88       15.05     12.26 o 
  -8   3  25       40.88       45.06     10.72 o 
  -7   3  25      134.35      147.47     14.11 o 
  -6   3  25      314.01      315.04     22.50 o 
  -5   3  25      742.42      740.93     38.09 o 
  -4   3  25      258.93      240.07      9.93 o 
  -3   3  25        9.11        4.28      6.75 o 
  -2   3  25      205.99      189.43      8.81 o 
  -1   3  25        0.28       -3.22      4.97 o 
   0   3  25      129.07      117.30      6.76 o 
   1   3  25        8.09       15.09      5.28 o 
   2   3  25      158.01      141.40      8.43 o 
   3   3  25       41.41       51.85      7.70 o 
   4   3  25      313.86      329.75     14.84 o 
   5   3  25      221.97      242.82     16.41 o 
   6   3  25       37.06       45.47     17.91 o 
  -7   4  25       18.19       17.52     14.56 o 
  -6   4  25       62.21       84.64     10.56 o 
  -5   4  25      255.25      246.59     13.66 o 
  -4   4  25      747.50      760.04     26.51 o 
  -3   4  25      365.50      356.20     13.51 o 
  -2   4  25      408.74      408.26     15.23 o 
  -1   4  25     1737.98     1680.95     39.68 o 
   0   4  25     1739.99     1595.81     38.12 o 
   1   4  25       11.67        4.30      9.91 o 
   2   4  25      203.61      211.71     12.92 o 
   3   4  25      892.84      893.68     30.37 o 
   4   4  25      171.04      211.38     14.32 o 
   5   4  25        7.49       41.84     13.70 o 
  -6   5  25      426.51      437.91     20.18 o 
  -5   5  25      193.84      198.44     13.38 o 
  -4   5  25       20.46       24.00      8.90 o 
  -3   5  25       59.27       57.24      9.53 o 
  -2   5  25      169.74      172.65      9.98 o 
  -1   5  25       19.03       17.35      7.50 o 
   0   5  25      120.06      127.23     12.01 o 
   1   5  25      106.64       87.70      9.02 o 
   2   5  25        7.94       16.99      7.81 o 
   3   5  25        7.55       -4.11      9.60 o 
  -3   6  25       13.41       23.04     13.01 o 
  -2   6  25      222.92      216.28     11.28 o 
  -1   6  25      597.92      626.54     22.14 o 
   0   6  25      143.50      122.52     14.01 o 
   1   6  25        2.39        4.03      8.56 o 
  -9   0  26      158.50      142.11     19.74 o 
  -8   0  26     1010.39     1108.45     76.64 o 
  -7   0  26      352.79      311.44     73.08 o 
  -6   0  26      106.74      121.85     31.21 o 
  -5   0  26      107.50       91.31     43.45 o 
  -4   0  26       78.87       61.49     10.40 o 
  -3   0  26      617.57      612.59     25.14 o 
  -2   0  26       31.24       39.98      8.42 o 
  -1   0  26      782.27      880.57     33.18 o 
   0   0  26      149.85      196.80     12.90 o 
   1   0  26      979.51      987.30     38.03 o 
   2   0  26     1252.63     1290.54     63.60 o 
   3   0  26     1056.65     1178.06     60.60 o 
   4   0  26     1120.28     1191.07     63.10 o 
   5   0  26      190.96      199.54     41.87 o 
   6   0  26      114.35      153.50     22.51 o 
  -9   1  26       56.88       68.51     13.91 o 
  -8   1  26       10.21       -0.92      9.20 o 
  -7   1  26      239.55      241.74     26.94 o 
  -6   1  26      902.55      827.82     40.87 o 
  -5   1  26      615.30      573.73     18.71 o 
  -4   1  26      503.41      505.07     16.67 o 
  -3   1  26     1407.62     1380.58     36.20 o 
  -2   1  26     1538.25     1561.71     37.84 o 
  -1   1  26     1870.02     1826.32     41.76 o 
   0   1  26      260.57      276.22     10.25 o 
   1   1  26      922.42      941.60     24.17 o 
   2   1  26     1303.94     1300.17     35.55 o 
   3   1  26      182.96      179.00     11.35 o 
   4   1  26       65.84       64.93     10.33 o 
   5   1  26       22.88       18.71     12.45 o 
   6   1  26        1.92        5.17     15.19 o 
  -8   2  26      917.04     1023.00     35.76 o 
  -7   2  26      428.44      443.66     15.78 o 
  -6   2  26       34.34       31.74      6.18 o 
  -5   2  26       35.00       24.14      5.55 o 
  -4   2  26      391.14      380.63     12.39 o 
  -3   2  26      760.77      697.22     21.35 o 
  -2   2  26       14.91       25.25      5.05 o 
  -1   2  26     1005.20      978.35     20.81 o 
   0   2  26        7.42       15.47      4.80 o 
   1   2  26       24.85       32.72      5.54 o 
   2   2  26      148.68      168.51      8.15 o 
   3   2  26     1866.58     1888.25     41.66 o 
   4   2  26      332.31      354.50     15.19 o 
   5   2  26       19.35       34.10     11.36 o 
   6   2  26       66.26       49.59     14.47 o 
  -8   3  26        1.32        6.39      9.95 o 
  -7   3  26      165.01      172.32     13.69 o 
  -6   3  26      121.03      134.07     10.11 o 
  -5   3  26      170.14      188.29      9.33 o 
  -4   3  26      265.06      274.49     11.72 o 
  -3   3  26      825.70      832.58     22.44 o 
  -2   3  26      983.93      950.07     24.78 o 
  -1   3  26        9.75        7.55      5.26 o 
   0   3  26      223.75      210.26      8.58 o 
   1   3  26      449.52      432.92     12.47 o 
   2   3  26       67.50       65.47      7.33 o 
   3   3  26      442.18      450.05     15.51 o 
   4   3  26      359.65      343.24     25.71 o 
   5   3  26      118.88      121.79     12.20 o 
  -7   4  26       14.97        3.73     10.25 o 
  -6   4  26        2.52       -9.18      9.18 o 
  -5   4  26        2.66        2.64      9.69 o 
  -4   4  26      170.76      185.31     12.11 o 
  -3   4  26        4.99       13.45      7.00 o 
  -2   4  26      309.16      284.92     13.79 o 
  -1   4  26      194.55      178.55     11.14 o 
   0   4  26        1.26       11.07      8.22 o 
   1   4  26       66.96       55.76      7.62 o 
   2   4  26       25.84       15.75      8.67 o 
   3   4  26      479.83      451.57     19.05 o 
   4   4  26       46.14       62.43     12.69 o 
  -5   5  26        9.03        0.56      9.38 o 
  -4   5  26       11.96        7.56      9.63 o 
  -3   5  26        1.00        0.58      7.27 o 
  -2   5  26        4.33        5.46      7.37 o 
  -1   5  26       68.49       60.49      9.37 o 
   0   5  26       78.30       78.83      9.18 o 
   1   5  26        8.97        2.37      8.14 o 
   2   5  26       79.16       77.70     11.42 o 
   3   5  26        0.52       -9.01      9.58 o 
  -8   1  27       43.77       41.24     10.75 o 
  -7   1  27       32.38       25.87      9.86 o 
  -6   1  27       33.60       22.35     11.25 o 
  -5   1  27       14.77       11.51      6.83 o 
  -4   1  27        0.22        1.21      6.16 o 
  -3   1  27       53.64       70.31     10.07 o 
  -2   1  27      118.50      143.07      8.70 o 
  -1   1  27       59.84       84.89      7.97 o 
   0   1  27      113.29      115.10      9.07 o 
   1   1  27       33.81       66.04      9.68 o 
   2   1  27       39.77       74.24      9.32 o 
   3   1  27       89.23       96.32     10.98 o 
   4   1  27       22.55       17.96     12.24 o 
   5   1  27       17.67        5.02     12.53 o 
   6   1  27       69.00       87.60     20.18 o 
  -8   2  27      181.72      171.60     10.48 o 
  -7   2  27      255.37      273.80     11.46 o 
  -6   2  27      216.27      215.80     10.82 o 
  -5   2  27      712.41      705.30     20.98 o 
  -4   2  27     1411.55     1403.06     35.32 o 
  -3   2  27     1049.11     1014.41     24.25 o 
  -2   2  27      273.49      251.54     11.73 o 
  -1   2  27       64.27       77.22      5.88 o 
   0   2  27      209.54      208.33      8.28 o 
   1   2  27       76.52       81.86      7.08 o 
   2   2  27       68.42       59.88      8.87 o 
   3   2  27        5.29       14.89      7.65 o 
   4   2  27       14.38       24.80     10.40 o 
   5   2  27       31.41       31.93     11.68 o 
  -7   3  27       78.20       75.39      9.45 o 
  -6   3  27      158.93      172.74      9.78 o 
  -5   3  27       78.65       76.46      7.62 o 
  -4   3  27        0.15       -1.08      5.96 o 
  -3   3  27      107.04       96.76      7.63 o 
  -2   3  27      628.31      615.36     18.06 o 
  -1   3  27      266.42      255.72      9.56 o 
   0   3  27      320.46      293.63     10.41 o 
   1   3  27     1078.97     1049.05     24.32 o 
   2   3  27      981.36      959.16     30.65 o 
   3   3  27       81.22       93.00      8.77 o 
   4   3  27      170.92      169.75     14.23 o 
   5   3  27      593.50      611.01     38.54 o 
  -6   4  27      160.65      183.75     13.47 o 
  -5   4  27      220.93      245.41     14.13 o 
  -4   4  27      558.70      594.32     22.34 o 
  -3   4  27      973.66      992.45     32.54 o 
  -2   4  27      174.08      149.97     10.69 o 
  -1   4  27       41.88       60.97     10.52 o 
   0   4  27      239.31      214.82     11.19 o 
   1   4  27       18.14       15.24      8.40 o 
   2   4  27      126.11      114.03     11.25 o 
   3   4  27        7.54       20.89      9.49 o 
   4   4  27       30.62       15.70     16.97 o 
  -4   5  27       11.40        7.63      9.14 o 
  -3   5  27        2.17       10.27      7.99 o 
  -2   5  27      141.98      150.37     11.59 o 
  -1   5  27      107.17      114.54      9.98 o 
   0   5  27      148.09      142.95     10.82 o 
   1   5  27      512.15      494.16     24.06 o 
   2   5  27      488.37      496.84     21.76 o 
  -8   0  28        4.47        8.20     14.76 o 
  -7   0  28      178.37      156.83     18.60 o 
  -6   0  28      116.52       96.13     22.91 o 
  -5   0  28       13.01       -1.76     15.41 o 
  -4   0  28      782.78      767.38     47.01 o 
  -3   0  28      729.65      745.50     73.87 o 
  -2   0  28      359.87      351.46     22.88 o 
  -1   0  28     1095.52     1100.18     64.39 o 
   0   0  28     1850.56     1991.94     89.66 o 
   1   0  28     2385.23     2285.04    102.50 o 
   2   0  28      358.16      364.77     26.50 o 
   3   0  28      101.68      122.05     19.83 o 
   4   0  28      588.16      695.95    111.00 o 
   5   0  28       16.23        1.02     20.65 o 
  -8   1  28      278.39      261.01     46.98 o 
  -7   1  28      198.30      168.23     13.05 o 
  -6   1  28     1484.82     1449.95     60.10 o 
  -5   1  28     1012.87     1039.26     33.63 o 
  -4   1  28      304.99      271.40     15.13 o 
  -3   1  28       31.82       36.41      6.95 o 
  -2   1  28      105.23      100.46      8.03 o 
  -1   1  28      598.78      556.65     19.06 o 
   0   1  28       53.46       75.18      8.20 o 
   1   1  28     1312.69     1363.54     39.50 o 
   2   1  28       59.23       88.49      9.90 o 
   3   1  28      196.70      189.70     17.22 o 
   4   1  28      116.90      145.77     16.01 o 
   5   1  28      375.10      428.09     24.87 o 
  -7   2  28      140.30      150.36     10.42 o 
  -6   2  28       34.30       29.52      8.58 o 
  -5   2  28       83.88       96.82      9.20 o 
  -4   2  28      624.94      635.60     20.93 o 
  -3   2  28      396.99      407.44     25.89 o 
  -2   2  28      102.12      112.22      8.21 o 
  -1   2  28      542.90      546.18     27.26 o 
   0   2  28     1561.53     1598.22     40.70 o 
   1   2  28      519.87      544.61     18.06 o 
   2   2  28        5.13       -0.92      7.83 o 
   3   2  28      447.55      482.67     18.90 o 
   4   2  28      531.68      534.92     22.39 o 
   5   2  28       78.76       58.70     14.44 o 
  -7   3  28       43.51       42.38      9.22 o 
  -6   3  28      526.54      533.54     17.24 o 
  -5   3  28      131.16      147.07      9.16 o 
  -4   3  28       13.62       13.67      6.60 o 
  -3   3  28       14.74        3.92      6.51 o 
  -2   3  28      129.62      115.83      9.72 o 
  -1   3  28      202.76      190.94      8.65 o 
   0   3  28       80.13       85.08      6.88 o 
   1   3  28      159.61      152.37     11.71 o 
   2   3  28       42.90       45.21      8.11 o 
   3   3  28      116.65      117.04     10.75 o 
   4   3  28       15.49       22.18     11.05 o 
  -6   4  28      157.88      141.41     13.96 o 
  -5   4  28        0.02        9.81      8.23 o 
  -4   4  28       49.33       64.01      8.55 o 
  -3   4  28        1.07        1.92      8.32 o 
  -2   4  28       14.96       25.58      8.62 o 
  -1   4  28        5.31        4.42      9.28 o 
   0   4  28      102.41       83.70      9.05 o 
   1   4  28       10.19       -2.79      7.76 o 
   2   4  28       24.43       24.22      9.55 o 
   3   4  28      127.61      118.57     12.73 o 
  -3   5  28      144.26      133.30     10.45 o 
  -2   5  28        2.32        0.80      8.44 o 
  -1   5  28        9.39       11.00      8.70 o 
   0   5  28       26.46       16.91      8.97 o 
   1   5  28       69.18       58.60      9.47 o 
  -7   1  29        1.19       -5.26      9.29 o 
  -6   1  29       93.63       89.79     10.64 o 
  -5   1  29       95.34       80.24      8.62 o 
  -4   1  29       56.68       37.77      7.49 o 
  -3   1  29       60.18       61.21      7.73 o 
  -2   1  29      141.57      147.70      9.53 o 
  -1   1  29      149.87      167.85      9.98 o 
   0   1  29      114.18      101.20      8.90 o 
   1   1  29       58.46      107.03      9.58 o 
   2   1  29       21.21       34.69      9.39 o 
   3   1  29      285.67      333.41     19.48 o 
   4   1  29       37.53       36.46     13.32 o 
   5   1  29       19.11       19.53     13.46 o 
  -7   2  29      202.36      184.06     13.67 o 
  -6   2  29       72.76       65.14     12.04 o 
  -5   2  29        4.25       -0.35      8.02 o 
  -4   2  29        9.85       16.93      7.90 o 
  -3   2  29       37.76       35.23      7.04 o 
  -2   2  29        0.65        2.90      6.73 o 
  -1   2  29       29.82       35.56      7.10 o 
   0   2  29      101.43      136.19      9.39 o 
   1   2  29       80.75       94.60      8.84 o 
   2   2  29        4.51       19.11      9.71 o 
   3   2  29      197.70      219.45     13.12 o 
   4   2  29       57.75       93.64     13.62 o 
  -6   3  29      132.63      154.42     12.34 o 
  -5   3  29      123.01      162.90     11.04 o 
  -4   3  29      133.81      169.99     10.81 o 
  -3   3  29      180.83      184.56     10.71 o 
  -2   3  29      605.82      619.08     19.32 o 
  -1   3  29      735.32      717.65     25.20 o 
   0   3  29       53.20       51.74      7.06 o 
   1   3  29       39.49       47.00      8.83 o 
   2   3  29      258.80      256.79     15.96 o 
   3   3  29      242.24      229.00     14.64 o 
   4   3  29       15.37       10.94     15.86 o 
  -5   4  29      135.20      114.60     10.55 o 
  -4   4  29       31.41       30.39     10.08 o 
  -3   4  29       19.36       18.34     10.61 o 
  -2   4  29       64.06       51.45     13.91 o 
  -1   4  29        1.32       -0.37      7.71 o 
   0   4  29      239.45      228.03     12.06 o 
   1   4  29      182.15      170.94     15.14 o 
   2   4  29       66.82       56.22     11.14 o 
  -2   5  29      382.11      360.06     21.21 o 
  -1   5  29     1000.52      972.86     30.70 o 
  -7   0  30      791.69      695.59    103.10 o 
  -6   0  30      319.44      279.26     32.79 o 
  -5   0  30       93.01       67.96     14.61 o 
  -4   0  30     1990.45     1961.81     88.82 o 
  -3   0  30     2302.80     2299.27    102.23 o 
  -2   0  30     1162.91     1030.63     49.72 o 
  -1   0  30      122.46      102.93     13.68 o 
   0   0  30      120.00      153.72     16.47 o 
   1   0  30      874.61      863.94     45.53 o 
   2   0  30      148.49      141.71     18.97 o 
   3   0  30      472.55      495.17     34.02 o 
   4   0  30      207.17      199.79     25.38 o 
  -7   1  30       10.81        9.90      9.61 o 
  -6   1  30       29.89       12.06      9.12 o 
  -5   1  30      216.10      208.59     19.27 o 
  -4   1  30      254.13      231.32     13.02 o 
  -3   1  30       36.86       35.53      7.44 o 
  -2   1  30      505.58      530.31     18.77 o 
  -1   1  30      293.70      333.18     14.13 o 
   0   1  30        9.99       28.27      7.75 o 
   1   1  30      125.88      142.89     10.78 o 
   2   1  30      851.84      943.89     35.48 o 
   3   1  30      536.38      577.10     27.00 o 
   4   1  30       66.63       73.04     14.70 o 
  -6   2  30      156.02      160.38     12.09 o 
  -5   2  30      224.28      207.21     12.66 o 
  -4   2  30      776.01      751.49     39.60 o 
  -3   2  30      522.83      554.46     29.80 o 
  -2   2  30      462.93      474.39     18.85 o 
  -1   2  30       97.10       86.86      8.18 o 
   0   2  30      281.67      283.18     14.50 o 
   1   2  30      538.06      528.14     22.25 o 
   2   2  30       24.64       27.54     10.53 o 
   3   2  30      187.83      178.65     13.55 o 
   4   2  30       13.59       15.49     14.54 o 
  -6   3  30       11.54       -6.10     12.64 o 
  -5   3  30       41.35       58.71     14.14 o 
  -4   3  30       71.71       84.02     10.42 o 
  -3   3  30        9.99       15.08      9.46 o 
  -2   3  30      452.14      470.53     20.16 o 
  -1   3  30       89.70      102.15      8.89 o 
   0   3  30       13.40       28.72      8.97 o 
   1   3  30        9.25        1.20      8.76 o 
   2   3  30      400.24      373.13     18.39 o 
   3   3  30      207.91      202.58     15.26 o 
  -4   4  30      124.63      135.81     12.66 o 
  -3   4  30      165.46      162.45     12.41 o 
  -2   4  30        0.74       -7.96      7.96 o 
  -1   4  30      150.29      159.57     10.67 o 
   0   4  30        2.52        4.21      8.34 o 
   1   4  30       93.01       87.48     10.87 o 
  -6   1  31       74.79       76.76     10.45 o 
  -5   1  31      256.39      243.31     26.11 o 
  -4   1  31       30.24       29.45      8.65 o 
  -3   1  31        3.45        1.65      6.97 o 
  -2   1  31      176.77      164.84     11.03 o 
  -1   1  31      196.06      185.02     10.77 o 
   0   1  31        3.07       -0.54      8.38 o 
   1   1  31       59.80       60.14     10.68 o 
   2   1  31       88.00       89.93     12.17 o 
   3   1  31        8.48       22.07     12.01 o 
   4   1  31        5.46        5.47     13.19 o 
  -6   2  31      141.96      148.11     16.99 o 
  -5   2  31        0.31        4.69      9.24 o 
  -4   2  31       13.00       23.54      8.82 o 
  -3   2  31      102.70      120.33     19.61 o 
  -2   2  31      196.20      197.41     12.81 o 
  -1   2  31      133.95      147.46     21.44 o 
   0   2  31      584.02      604.92     26.99 o 
   1   2  31      737.94      782.23     28.91 o 
   2   2  31      143.35      157.80     13.47 o 
   3   2  31      139.12      161.08     13.42 o 
  -5   3  31      775.71      845.05     37.14 o 
  -4   3  31      843.80      804.37     28.96 o 
  -3   3  31      382.31      372.88     17.29 o 
  -2   3  31      114.27      125.45     11.67 o 
  -1   3  31       49.04       40.95      9.79 o 
   0   3  31      148.33      143.80     15.28 o 
   1   3  31       32.37       18.77     13.85 o 
   2   3  31      129.15      140.46     13.20 o 
  -3   4  31      295.05      310.35     28.84 o 
  -2   4  31       59.39       69.41     10.98 o 
  -1   4  31       19.94       22.31     11.44 o 
   0   4  31      254.42      234.60     17.21 o 
  -6   0  32      976.86      987.94     50.24 o 
  -5   0  32       99.17       81.21     14.96 o 
  -4   0  32       18.90       24.15     12.25 o 
  -3   0  32       77.76       79.11     15.01 o 
  -2   0  32      110.69       99.67     13.97 o 
  -1   0  32       13.55       18.56     12.00 o 
   0   0  32      274.19      315.48     23.44 o 
   1   0  32      176.88      223.29     20.90 o 
   2   0  32       40.13       64.03     17.54 o 
   3   0  32       11.79        8.93     17.59 o 
  -6   1  32      169.34      176.68     19.19 o 
  -5   1  32      388.44      371.92     17.92 o 
  -4   1  32      297.60      260.33     18.47 o 
  -3   1  32       96.32       68.64      9.52 o 
  -2   1  32      472.29      493.31     21.00 o 
  -1   1  32      791.23      856.46     31.10 o 
   0   1  32      830.36      840.36     40.60 o 
   1   1  32       44.62       64.70     11.07 o 
   2   1  32       71.08       93.11     16.27 o 
   3   1  32      482.02      492.48     24.25 o 
  -5   2  32       21.33       35.91      9.30 o 
  -4   2  32        7.41       -0.46      8.60 o 
  -3   2  32       81.07       87.25     10.31 o 
  -2   2  32      185.73      156.02     16.31 o 
  -1   2  32        8.82       17.42      9.52 o 
   0   2  32      888.76      916.71     39.91 o 
   1   2  32      411.38      452.10     26.91 o 
   2   2  32        4.71        2.06     10.79 o 
  -4   3  32       52.79       53.26     13.46 o 
  -3   3  32        3.97      -11.61     11.61 o 
  -2   3  32      110.71      111.77     11.67 o 
  -1   3  32      400.77      467.51     20.46 o 
   0   3  32      102.49      127.73     19.17 o 
   1   3  32        0.96       41.54     14.32 o 
  -5   1  33       69.68       79.40     10.63 o 
  -4   1  33       45.10       33.23      9.14 o 
  -3   1  33        0.05       -5.57      8.36 o 
  -2   1  33        1.42       14.07      8.53 o 
  -1   1  33       30.45       52.00      9.86 o 
   0   1  33       16.43       36.49      9.93 o 
   1   1  33        5.17        8.64     10.24 o 
   2   1  33       16.25       19.78     11.32 o 
  -4   2  33      135.06      191.91     19.96 o 
  -3   2  33      500.85      540.42     22.18 o 
  -2   2  33       95.42      102.79     11.63 o 
  -1   2  33       44.85       32.70     10.00 o 
   0   2  33       57.73       81.81     11.03 o 
   1   2  33        9.03       12.43     10.25 o 
  -2   3  33        2.35       -3.80     27.26 o 
  -1   3  33      238.61      265.39     37.13 o 
  -4   0  34       13.32       18.17     18.17 o 
  -3   0  34       44.03       48.19     12.85 o 
  -2   0  34      240.92      256.56     20.09 o 
  -1   0  34       76.04       76.33     32.79 o 
   0   0  34       96.96      127.38     16.98 o 
   1   0  34      633.15      718.07     41.04 o 
  -4   1  34      828.13      826.61     30.37 o 
  -3   1  34      264.24      265.24     17.33 o 
  -2   1  34      148.17      141.92     11.61 o 
  -1   1  34      427.42      426.24     19.71 o 
   0   1  34      453.04      417.31     22.24 o 
   1   1  34      297.25      302.03     17.39 o 
  -3   2  34       40.23       57.17     10.44 o 
  -2   2  34      221.06      237.60     14.31 o 
  -1   2  34        9.93       10.47     10.02 o 
   0   2  34       14.42       33.07     12.49 o 
  -2   1  35       65.23       62.03     10.16 o 
  -1   1  35       49.19       68.72     10.62 o 
                                                 
